# Supplementary material for: Influence of circumferential ankle pressure of shoe collar on the kinematics, dynamic stability, electromyography, and plantar pressure during normal walking
Source: PLoS One. 2023 Feb 10;18(2):e0281684. doi: 10.1371/journal.pone.0281684 (PMC9916592; doi:10.1371/journal.pone.0281684)
Supplement: S1 Dataset — (XLSX) [file pone.0281684.s001.xlsx]

## Sheet: Ankle
A1 (°)				A2 (°)				A3 (°)				A4 (°)				RoM Sagital (°)				A5 (°)				A6 (°)				A7 (°)				RoM Frontal (°)
10 mmHG	30 mmHg	60 mmHg		10 mmHG	30 mmHg	60 mmHg		10 mmHG	30 mmHg	60 mmHg		10 mmHG	30 mmHg	60 mmHg		10 mmHG	30 mmHg	60 mmHg		10 mmHG	30 mmHg	60 mmHg		10 mmHG	30 mmHg	60 mmHg		10 mmHG	30 mmHg	60 mmHg		10 mmHG	30 mmHg	60 mmHg
5.95441	5.34256	5.62819		-2.661	-4.64168	-3.22037		20.6444	16.3625	15.0037		-4.61488	-7.77461	-8.39141		24.4293	23.9271	23.1251		5.9274	6.70069	6.54565		4.82772	6.31227	7.28565		15	15.144	12.1788		9.66131	8.80706	4.57344
6.37512	7.34274	6.27452		-2.11528	-4.32823	-2.98123		20.8155	17.0277	15.6527		-4.86218	-8.16322	-7.8302		24.8477	24.9809	23.2129		6.68897	5.848	8.16073		4.43667	5.72325	6.47012		14.9956	14.5858	13.6487		10.0479	8.45251	6.59931
7.77573	5.98744	6.34231		-2.64099	-3.23495	-4.54871		20.8635	15.9667	14.3184		-5.90106	-9.36604	-9.15064		25.9346	25.1228	23.199		6.90944	6.90115	7.96071		5.5824	5.67069	7.08912		17.7239	16.4786	14.3801		11.6305	10.3979	6.49094
5.22565	6.74133	5.81372		-3.72536	-3.75568	-3.61841		20.9383	18.2568	14.4701		-5.20962	-6.84393	-9.09833		25.3179	24.8907	23.2984		6.77924	7.56985	8.97044		6.55371	6.37294	6.97542		14.1546	13.6172	12.746		7.46978	7.46808	4.97061
7.09706	6.19172	5.36131		-3.37743	-4.06664	-4.7186		20.8574	17.6412	15.0109		-5.62441	-7.11935	-8.96421		25.6518	24.5505	23.7051		6.4128	7.33405	8.25561		5.20702	6.2544	6.68201		14.568	13.9298	13.4815		8.85001	7.26542	6.18555
6.55391	6.29929	5.29346		-3.80947	-3.536	-4.75696		20.454	16.4345	15.4531		-2.57542	-8.9265	-7.98805		23.2935	25.151	23.1711		5.90495	6.35552	7.08259		4.43452	5.51192	7.16669		13.4715	15.6666	11.8767		8.52599	9.74468	3.91001
6.77291	4.94881	5.50162		-2.76113	-3.74273	-3.93013		20.7361	18.3033	15.9159		-4.99253	-7.04824	-7.46385		24.8986	25.1416	23.1097		6.67043	7.34939	8.14732		5.21989	6.00333	5.51056		13.4876	15.6803	15.4446		7.75669	9.26695	9.13407
3.4091	5.19973	7.33349		-3.49856	-4.53889	-4.31315		20.4576	17.5466	16.0896		-4.63684	-6.5807	-7.55242		24.2644	23.9173	23.372		6.16869	7.31445	7.46903		4.69059	7.31982	7.26915		13.2623	13.7055	12.2421		8.06072	7.12962	4.76347
6.62685	5.63003	6.83933		-2.49221	-3.57267	-3.35768		20.4965	18.3845	14.7865		-4.75252	-5.80323	-8.11534		24.419	23.9777	22.6319		6.50217	6.71839	7.24501		5.11854	5.78929	6.7461		12.147	13.2811	15.0718		7.33424	7.08184	7.52568
6.7891	6.38843	6.20742		-3.76803	-3.4493	-3.53518		20.358	18.0166	15.1499		-7.19669	-6.44684	-8.95335		26.7247	24.2535	23.8333		5.44887	6.72739	7.45754		4.17759	4.15496	6.80797		14.1033	15.5982	14.7878		9.41475	11.0332	7.17981
6.43028	4.04028	4.23526		0.17025	-1.8705	-1.98435		19.1875	16.2717	13.6372		-3.37128	-7.4593	-8.11795		21.7287	23.521	21.4851		4.87769	2.46647	5.83005		2.15866	0.69366	1.52052		12.4035	10.8614	11.908		9.76924	9.78331	9.61773
7.92913	5.51822	4.81673		1.34307	-1.92797	-2.64031		20.4875	15.8395	14.6249		-3.01695	-7.0233	-8.14726		22.6744	22.6528	22.5022		5.60179	3.17376	4.98754		0.71089	0.85519	1.47969		15.2728	11.8858	13.1381		14.0509	10.6207	10.8629
6.81094	4.41847	4.50406		0.11414	-1.76029	-1.7099		20.0717	16.7368	14.0118		-3.77441	-7.08122	-8.01406		23.0161	23.608	21.7559		5.67467	4.04666	4.4244		3.09113	-0.44597	3.08589		13.3662	10.8056	13.534		9.76408	10.8848	9.7307
6.81213	4.16534	4.42585		0.46484	-2.19688	-2.50358		19.6047	16.5015	14.0237		-3.38872	-5.8068	-7.9868		22.1634	22.0983	21.7405		5.45044	1.91847	4.91016		1.52635	0.1951	1.47446		14.6458	10.3503	14.2466		12.6084	9.74898	11.9741
7.5872	4.05117	4.24959		0.04746	-2.58573	-2.60563		20.0459	16.9699	14.3377		-1.6358	-5.92782	-6.94113		20.8517	22.6878	21.0089		6.84111	3.62834	6.52842		1.62364	0.40625	2.13646		12.995	10.3362	12.8214		10.9483	9.51991	9.8849
6.152	4.99003	3.34345		0.46289	-2.53589	-0.46394		19.8027	16.4615	13.3985		-2.37695	-5.55312	-7.5736		21.3497	21.8046	20.7021		5.10643	3.93617	3.90284		1.07502	1.41109	1.73289		12.6104	9.68622	10.6364		11.0244	7.89357	8.13947
6.44342	4.7838	4.747		0.21203	-2.27761	-2.6605		19.582	16.3555	13.9221		-2.77745	-6.45056	-7.76595		21.5295	22.5961	21.4181		5.90362	4.29262	4.56257		1.52504	0.68543	1.66252		14.1248	12.0316	11.5838		12.0888	10.9362	9.12132
6.33786	4.83725	3.50822		-0.63076	-2.27381	-3.17168		20.2198	16.0664	14.8506		-2.61929	-6.76733	-7.21321		22.0091	22.6238	21.7938		5.09512	4.48359	4.25683		2.0231	0.64186	1.50922		12.0897	10.9901	13.1458		9.71732	10.0155	10.8366
2.52123	5.93099	2.18614		-0.05308	-2.0422	-3.48334		19.9163	17.3095	13.8978		-2.47391	-6.167	-8.56423		21.5602	23.2665	22.192		4.37901	2.98821	3.44804		1.42922	-0.18573	2.05295		12.9655	10.2559	12.7581		11.0278	10.0861	9.90515
5.92896	5.175	4.02221		-0.1253	-2.61187	-2.83787		19.4633	17.7116	13.5779		-3.52112	-5.87452	-7.48079		22.1545	23.3761	20.7887		6.07845	4.28472	3.70362		1.33975	0.81222	2.5505		12.1927	8.53103	12.9635		10.3419	7.48949	9.613
5.18457	4.12098	3.02402		-2.05901	-4.0171	-4.29956		12.0638	8.65572	7.41216		-12.5643	-12.2118	-14.4342		23.7981	21.2472	21.5763		-3.76939	-3.48585	-3.02888		-7.70546	-8.47399	-5.60808		5.79149	1.52833	6.98785		12.986	10.2388	11.7959
4.70273	8.54316	3.02235		-1.62367	-0.07437	-5.44191		11.3718	7.83589	7.1684		-12.0714	-14.3867	-15.7831		22.6132	22.4199	22.6815		-2.96193	-5.29797	-2.70446		-7.82098	-6.96547	-5.09652		6.12431	6.79842	6.75824		13.4343	13.3539	11.0548
7.27617	6.71518	1.64248		-1.0979	-1.25612	-5.4333		11.4714	8.3635	8.04711		-12.5607	-15.0706	-14.0444		23.2021	23.5333	21.8215		-2.50644	-4.42935	-3.02102		-7.93755	-6.28296	-6.67009		4.91812	8.34529	4.68969		12.3447	14.2183	10.5598
3.59076	5.33648	1.29469		-1.25567	0.01944	-3.62091		10.6457	8.8559	7.36198		-11.6217	-13.781	-14.0548		21.7747	22.4269	21.1468		-1.90603	-4.28722	-3.3319		-6.97899	-6.04571	-5.78224		7.94466	6.24958	3.4413		14.4127	11.8853	8.61529
9.10412	7.28041	3.14764		1.7801	-0.69876	-3.21298		13.2954	8.05748	8.76403		-11.7332	-13.7715	-13.616		24.1986	21.619	22.11		-2.45935	-4.48993	-5.04662		-6.14844	-6.4755	-5.36257		7.80591	7.9988	7.42664		13.4434	14.0643	11.9892
8.40354	7.14613	1.59196		-0.22701	1.72767	-4.4016		11.8622	8.5794	6.87995		-12.7879	-14.1044	-11.3576		23.8201	22.4738	17.9675		-2.02443	-3.92434	-3.57952		-6.23239	-6.09246	-4.5457		4.85786	4.78742	7.60231		10.5793	10.4699	11.47
7.80387	7.73148	3.07864		0.56157	-0.36549	-2.63284		11.8966	9.5694	7.71908		-12.0808	-10.9069	-14.0675		23.1474	20.2663	21.5166		-2.07809	-4.52927	-4.02179		-6.45498	-6.26495	-4.95692		7.97731	7.01277	7.57227		13.9213	12.8677	11.7958
8.52295	6.94163	2.25261		1.42117	-0.54353	-4.15593		11.2868	9.27236	7.49942		-13.19	-14.1272	-14.246		23.6469	23.1896	21.4754		-0.36189	-3.23448	-4.38524		-6.15649	-5.94917	-4.08638		8.56091	5.00393	10.1424		14.2064	10.9147	13.8015
7.43948	5.848	3.33037		0.38024	0.66364	-3.7736		11.0911	10.1125	7.50028		-10.9924	-13.6699	-13.9542		23.3609	23.5724	21.1844		-1.75396	-4.1935	-3.59359		-7.22224	-5.67579	-5.17856		8.23245	6.22705	1.3609		14.9437	11.5861	5.78025
11.9758	6.71436	1.73071		0.70008	0.98357	-4.38515		10.9665	10.358	8.58502		-11.6376	-13.6656	-12.6499		23.6834	23.8137	20.965		-1.95977	-4.08212	-4.13353		-6.69685	-5.63385	-5.38687		5.36044	7.26423	7.61818		11.5463	12.4881	12.2938
3.80762	3.80997	1.76532		-1.10593	-4.52723	-6.87621		18.7429	15.5049	14.904		-9.21923	-10.4017	-10.821		27.1321	25.6966	25.455		-2.20987	-2.27548	2.1686		-4.90006	-4.75293	-0.75883		3.58945	9.62182	6.39949		8.26833	14.2675	7.12611
4.90493	3.83341	2.02759		-1.17307	-4.69107	-6.62907		19.4916	16.9536	16.1166		-7.25455	-9.93327	-9.49694		25.9161	26.6769	25.3436		-2.92045	-1.10372	1.2979		-4.34173	-3.43828	0.68503		3.61096	10.7504	9.03123		8.70903	13.8776	7.84608
4.20337	4.20212	2.46688		-1.32669	-4.44378	-6.91232		16.4703	16.1703	14.3757		-8.24904	-11.0277	-11.0408		23.8893	26.988	25.1465		-1.24624	-2.30768	0.57422		-11.2056	-3.69365	-0.83524		1.55162	8.89999	6.0298		12.6695	13.0549	6.72349
5.85976	4.19756	2.31037		-1.51105	-4.30096	-6.03335		17.5956	16.1271	15.5292		-8.42611	-10.9327	-10.6239		25.1917	26.8498	25.883		-1.80085	-1.28747	2.25132		-5.10806	-3.84185	0.07472		4.79577	9.59029	7.72205		9.75992	13.6095	6.84733
4.64348	2.7399	1.9984		-2.41544	-6.13217	-4.52035		18.2457	15.4358	12.3143		-8.81394	-11.5228	-11.0909		26.2296	26.7486	23.1351		-1.80082	1.03051	1.94714		-5.68812	-2.19729	-0.4085		0.99012	6.88099	6.69912		7.2408	9.38027	6.46509
4.23878	3.2261	3.35302		-1.41911	-5.1205	-4.72092		16.4211	17.0311	14.2196		-8.89675	-8.58128	-11.8444		24.4878	25.4024	25.794		-2.00236	1.41724	1.2904		-4.40833	-1.34859	-1.33603		6.20982	5.87649	3.88285		10.1446	7.35094	6.04544
4.8768	2.95242	2.70446		-3.65832	-6.23473	-5.4811		19.5659	17.1769	15.5135		-6.06277	-10.4103	-9.29995		24.7987	27.3773	24.5434		-1.49911	0.58063	1.92625		-4.62648	-2.53548	-0.19354		4.61523	8.83175	6.14197		8.96056	11.6536	6.52456
5.49275	3.25445	4.70805		-1.92986	-5.01751	-3.52822		18.5239	17.0619	13.7602		-8.87107	-8.20045	-10.1948		26.565	25.0523	23.685		-2.23681	1.58582	2.25429		-4.19069	-1.56188	0.6867		2.86196	4.23548	10.0419		7.81617	6.47315	8.67142
5.73907	2.89762	3.52592		-2.23834	-5.70604	-5.15598		17.5924	17.2099	13.7668		-6.99064	-9.81135	-10.6452		23.7531	26.8113	24.142		-1.93493	0.80379	1.57131		-5.54978	-1.70254	-0.27774		3.93187	3.71872	5.19837		9.08348	6.1204	5.70717
5.44381	3.02808	3.37066		-2.01832	-5.73854	-4.48612		17.4839	17.0933	12.8532		-6.57709	-8.1769	-10.5329		23.2309	25.0602	23.1162		-2.35274	0.59857	1.18289		-5.16087	-2.33099	0.13138		3.49493	3.38521	5.75586		8.43745	5.98239	5.90064
-1.87375	-1.8548	-1.60386		-5.23023	-6.55247	-6.92753		16.8543	14.1669	14.3546		-10.1788	-11.8185	-7.59943		26.2031	25.7754	21.684		1.09521	3.13468	2.31642		-3.74252	-1.37492	-0.2209		3.30089	3.53552	7.56872		6.53241	4.76834	6.98962
-0.80574	0.50452	-0.97362		-6.3517	-7.64373	-6.8676		18.0724	15.2503	15.5627		-7.58177	-6.3489	-8.35975		24.8242	21.924	23.6525		0.95558	1.19871	3.5623		-3.23029	-3.08232	-0.45272		3.08004	2.81402	7.43555		5.79933	5.48634	7.08827
-0.98025	0.85865	-2.1159		-5.84826	-5.96375	-7.85635		18.5333	14.8276	14.7254		-4.79129	-9.73216	-9.26063		23.4115	24.3497	23.7161		1.2245	0.10777	3.49362		-3.34663	-0.96789	-0.87784		5.58321	8.10703	3.91096		8.41884	8.66492	4.341
-0.17429	-1.74042	-6.62278		-6.50417	-6.33048	-7.30299		18.5028	14.4215	15.1632		-5.93217	-10.1402	-10.6339		24.037	24.3517	25.5271		-1.12473	2.53302	3.28993		-4.183	-1.64663	2.05126		4.18909	6.15165	7.20392		7.86109	7.38828	5.7093
-0.15899	0.22042	-0.60219		-5.89545	-6.7458	-6.73728		17.4505	14.9398	14.6088		-8.11926	-8.62356	-9.67642		24.7398	23.3534	24.0152		0.98436	1.31549	3.85534		-3.96351	0.23508	-0.55749		4.21332	3.96316	6.68897		7.66583	4.12149	6.44646
-2.72029	-0.34764	-1.29511		-6.03429	-7.7034	-7.32255		17.8138	14.7958	15.0872		-9.83129	-8.0664	-8.1623		26.8151	22.6522	22.9795		0.35651	1.47472	3.58388		-2.3539	-1.42926	-0.63069		6.91043	4.39898	5.81973		8.75333	5.41824	6.00641
-0.26527	-5.03823	0.35295		-5.90006	-7.2204	-7.05515		17.6289	15.1463	15.8462		-7.72889	-10.4569	-11.0499		24.5278	25.3932	26.6261		0.31084	0.27335	3.24598		-3.68565	-1.06004	-1.04262		4.93476	5.22229	7.90702		8.10941	5.87233	8.14964
-3.55108	-1.33534	-2.57182		-6.35921	-7.12498	-8.26083		17.0672	14.572	13.6489		-7.61681	-13.5439	-19.1131		23.854	27.906	32.492		1.55886	2.16309	4.44357		-2.05066	-1.62017	-0.63948		5.00719	6.93247	6.31805		6.54685	8.14264	6.16918
-1.1053	-1.21195	-2.62426		-5.52215	-6.91853	-8.54051		17.9087	15.6507	13.3119		-5.06075	-7.86969	-12.1074		22.4608	23.3104	25.1492		0.56942	3.05907	4.05938		-3.17742	-2.33584	0.80109		5.2711	2.74026	4.85241		7.93752	4.71008	3.67635
-0.59674	-2.54962	-2.09078		-5.60317	-8.00051	-6.89984		17.051	14.1458	13.611		-9.31453	-11.5324	-14.5493		25.5355	25.4682	27.8903		0.97242	2.78863	3.61654		-3.05337	-1.19556	-0.1496		6.58289	6.44365	7.06359		9.12526	7.22921	6.41319
2.65446	1.44396	1.03693		-1.34032	-2.79727	-1.20289		19.1339	18.9159	19.0727		-6.6178	-6.42315	-5.41889		24.9217	25.1291	24.2216		0.78248	0.02962	-0.2988		-0.42321	-0.22272	-0.14293		6.87214	6.19008	8.16375		7.86937	8.14352	8.58245
1.96364	2.51425	2.37986		-1.80947	-2.41047	-0.59261		18.359	17.8337	18.5653		-6.32903	-6.39439	-6.75713		23.858	24.0181	25.0524		1.96799	0.32164	-0.5987		-0.23189	0.3512	-1.37283		8.37345	5.44773	7.80168		8.96166	7.33087	8.37451
1.72846	1.66354	2.32433		-0.34522	-1.41625	-1.55161		17.9229	18.2778	18.9465		-7.6186	-6.52018	-6.89865		24.7115	24.588	25.5751		3.09742	0.14425	-0.72541		-0.0666	-0.85964	-0.52409		8.2315	3.01251	10.1804		8.8066	5.67587	10.5729
3.4149	3.29595	2.58994		-0.67978	-1.13621	-2.37117		20.157	17.7629	18.8867		-5.13435	-7.5404	-5.87806		24.4613	25.0933	24.4948		1.84566	-0.8245	-1.7069		0.36233	-1.04314	-1.46334		7.64347	6.92684	8.09664		8.71167	9.03665	9.00298
2.72761	2.08114	2.04194		0.53498	-1.51211	-1.63179		19.319	18.7787	18.5171		-5.9918	-5.41995	-6.31211		24.4808	23.9886	24.5592		2.03139	1.23245	-1.09296		0.78646	-0.61274	-1.38504		7.60964	5.15277	7.86447		8.48836	7.53292	9.01851
1.77463	2.67545	2.02458		-1.07269	-1.9718	-1.8897		19.4061	19.2017	18.8548		-5.45175	-5.00034	-6.12411		24.0278	23.992	24.7089		3.09266	-0.39681	1.08288		1.52229	-0.6935	-0.69418		7.19312	5.61241	7.29726		8.03889	7.53033	8.4203
2.17763	2.83127	2.33693		-0.61971	-2.30997	-0.91519		18.573	18.8999	18.84		-7.90104	-6.70436	-5.36993		25.644	25.3943	23.9399		2.04151	0.14357	-0.02482		-0.01996	-1.62124	-0.28931		7.9069	7.79806	9.70018		8.17998	9.95416	10.0171
2.06342	1.38118	2.67221		-1.42455	-1.5491	-1.47499		18.043	18.126	17.854		-7.6241	-7.92786	-5.49662		24.8371	25.8438	23.0806		1.69877	1.58293	0.61022		0.39383	-0.53838	-0.9292		7.35144	8.19835	8.03592		7.30174	9.37601	9.16527
2.32999	2.6984	3.07451		-1.14896	-1.43867	-1.76745		19.6121	17.8459	19.0716		-3.86069	-8.06653	-5.67668		22.6428	25.7024	24.4783		1.15397	0.73418	0.67261		0.47749	-0.54973	0.0148		8.19273	7.99012	5.84858		8.71773	8.89932	6.87065
2.8476	1.91871	2.35293		-0.71736	-1.06662	-0.67793		18.8336	18.0182	19.227		-7.64695	-8.29293	-5.5638		25.6505	26.1011	24.5208		2.40683	-0.82216	-1.45569		-1.7781	-1.53665	-1.16028		8.90635	6.1333	8.45903		10.1735	8.35198	8.93867
4.55111	0.96112	1.23167		-0.47209	-8.12185	-7.09824		14.5058	12.0697	11.7685		-11.0445	-12.0839	-12.7062		24.7204	23.9437	24.2046		0.41185	1.09481	3.50576		0.84188	0.96001	3.75705		7.59646	7.65748	13.1323		6.24358	6.28747	8.69809
4.22591	1.60378	1.00998		-2.31544	-6.82072	-7.90184		12.6168	11.3257	8.6507		-9.99817	-13.6001	-16.2		21.785	24.7158	24.5807		1.07634	1.31537	4.32066		1.11996	0.73883	3.70312		10.0085	9.36942	9.01924		8.37753	8.22059	5.67566
5.07266	1.76749	0.75646		-2.23596	-7.91632	-6.67203		15.0827	10.4908	7.15554		-10.1228	-12.3204	-15.3858		24.3756	22.6012	22.2714		0.92122	0.68784	2.35999		1.28684	0.77146	2.92018		9.93673	8.20424	12.4527		8.13889	7.02278	8.73253
5.77433	1.92429	2.2743		-2.00362	-6.80205	-5.61032		14.215	9.85083	7.82105		-13.4222	-13.7431	-18.52		26.8072	23.384	26.0711		1.70021	1.37667	3.22202		0.60359	0.47726	3.5811		7.31565	7.38883	14.533		7.62811	6.8928	10.1519
5.4721	0.62932	2.09958		-3.21769	-8.6613	-7.36357		14.991	12.0795	8.93172		-9.92476	-13.3287	-15.013		24.0858	25.1982	23.6748		1.13412	1.00791	3.59967		1.57412	1.16224	3.58383		8.68171	8.67072	10.1725		7.183	7.09848	6.81856
3.06993	1.56884	1.99193		-3.98387	-7.04293	-5.69068		15.7663	10.4972	8.90749		-8.13963	-13.5538	-17.6784		23.0759	23.841	26.3159		0.74203	1.13801	3.74781		0.83744	1.08029	3.25082		8.36604	8.74672	9.44842		7.0176	7.59117	5.44647
4.68238	1.21387	3.1268		-3.33695	-6.98984	-6.27635		14.2754	11.1397	8.99309		-13.5351	-11.133	-13.9375		26.9805	22.0628	22.6606		1.24401	0.09555	3.51545		1.68177	0.25284	2.95839		7.08868	6.99655	12.3099		6.45964	6.33371	8.7128
4.84272	1.51346	0.90977		-2.47401	-6.5936	-7.34892		14.6393	8.30637	8.87741		-12.6494	-16.0161	-14.5905		26.4587	24.1124	23.1979		1.61921	1.67895	2.67072		1.4514	0.68723	3.28996		7.56716	9.16727	10.3274		6.31736	8.80744	6.29439
4.86986	2.04103	1.96722		-1.45869	-6.38772	-8.22968		12.7085	10.8983	13.1026		-10.8578	-11.4987	-13.3756		22.7363	22.187	26.2082		0.80183	0.95895	3.2388		0.88647	1.42583	3.51755		6.26351	8.81289	9.37139		6.34768	6.97706	5.83247
4.84802	2.42034	0.61512		-1.8693	-6.39559	-9.37963		15.4606	9.14803	13.8941		-11.7464	-14.4995	-12.5966		26.3769	23.4375	26.2206		0.37846	1.24353	2.70455		0.54064	0.29248	2.82132		6.80875	7.53927	10.1471		7.8894	6.85537	6.52573
4.21694	0.81386	0.53587		-5.38613	-5.92529	-7.26517		16.9244	12.4986	14.639		-15.0568	-15.2743	-15.1539		31.1512	27.563	29.5229		1.23135	3.85982	0.70835		-6.1757	-3.42299	-5.4077		6.3723	8.42362	10.5593		12.131	11.7226	15.6173
3.74303	3.64063	0.90243		-3.67276	-3.29934	-6.9097		15.3107	15.069	13.3931		-16.0438	-15.292	-14.7243		30.5245	30.151	27.8474		1.32465	1.96456	-0.13613		-5.09367	-3.87013	-4.66944		7.38426	8.21186	10.7022		12.0308	11.7461	14.5762
3.90618	3.01751	0.50911		-4.899	-4.66502	-7.3748		14.9582	16.5645	13.193		-14.8617	-13.8056	-15.9485		28.9899	30.16	28.8715		1.72117	1.4471	1.5535		-6.87181	-3.90514	-4.3592		6.30698	5.93327	8.38212		13.1684	9.88252	12.1926
4.21094	2.32812	3.0223		-3.31964	-5.09476	-4.79146		15.9312	16.9035	12.7332		-14.426	-13.4472	-17.1986		29.5271	30.1407	29.6618		-1.06332	-0.44552	1.51255		-4.75823	-5.46847	-6.83811		10.3838	6.53839	7.9088		14.631	11.7509	14.6942
4.5419	2.26501	3.28801		-3.97056	-5.08936	-5.1949		15.381	15.8576	13.3123		-15.9801	-13.8314	-16.287		30.5311	29.479	29.3293		1.14048	0.90636	0.27803		-4.44672	-5.1071	-4.95154		10.6287	4.94599	8.4703		14.6435	9.84339	12.6218
4.18758	2.85006	1.00952		-2.59142	-4.10863	-5.94912		15.8359	15.6835	14.9693		-15.6315	-14.1679	-15.4954		30.6375	29.6415	30.1948		0.08663	0.81778	1.49151		-6.98402	-3.31263	-5.6652		7.46849	8.07442	8.34928		14.3447	10.9771	13.3
3.75363	1.76957	1.02106		-4.96505	-4.49502	-6.54793		15.1041	14.4631	13.4377		-14.4472	-13.9006	-16.3863		28.7213	28.1537	29.5541		0.80954	3.84539	-0.38456		-5.28008	-3.43989	-5.76149		9.64454	8.00211	9.29417		14.4136	11.4963	14.2557
0.13662	1.91642	1.02648		-4.75376	-5.81892	-7.12399		15.0945	15.3311	13.7349		-15.6103	-14.7712	-14.9734		29.8748	29.8924	28.4383		1.85963	3.51509	2.57829		-6.33405	-3.31908	-5.70562		7.25681	7.76038	8.21452		13.0954	10.7007	13.1201
2.50941	1.57162	0.00916		-4.80669	-5.44458	-6.04795		14.4296	15.9173	13.5309		-14.1387	-12.9486	-15.0109		27.7383	28.6559	28.2718		1.09286	2.88007	1.15096		-6.63196	-6.03273	-4.9381		6.1011	5.99129	6.93367		12.3991	11.7178	11.6296
1.62622	3.11235	-0.27683		-5.68559	-4.20219	-6.89838		16.3092	16.6729	13.5519		-14.4397	-13.5779	-15.5353		29.9189	30.0409	28.8173		0.56975	1.92102	3.3315		-6.84714	-4.81561	-5.13988		5.02186	6.24754	7.81613		11.6181	10.8377	13.1984
1.86234	6.92601	4.45149		-7.33134	-0.53586	-5.77508		10.8062	12.2492	11.3759		-8.32499	-6.69591	-7.2042		18.3012	18.7352	18.3101		-1.33581	-0.51948	-1.4414		-14.7443	-11.8915	-10.9866		3.91142	4.00181	-1.90343		18.1447	15.4833	9.60918
0.48247	6.52797	4.56963		-7.79256	0.36323	-5.37529		8.66412	13.1935	11.53		-10.3933	-10.3651	-7.72589		18.2275	23.3486	18.9859		0.99192	-2.86152	-0.9445		-13.6063	-13.6325	-8.77743		4.0074	3.60863	0.19935		17.1027	16.8312	8.33296
0.28212	5.96263	4.87416		-7.75361	-1.57418	-4.82321		7.68974	12.1007	11.1903		-10.7282	-10.6667	-7.12605		17.5879	22.5574	18.0464		0.08426	-0.79988	-0.84559		-15.3299	-9.89066	-10.5265		3.69758	7.91547	2.48775		18.5165	17.3961	12.2142
0.45427	6.71803	4.23075		-7.0021	0.58473	-4.4783		10.2029	13.1862	10.1805		-8.95617	-7.73164	-7.22404		18.3291	20.7079	17.1345		0.02088	-2.54442	1.62147		-12.4071	-11.9598	-10.9208		1.82148	4.29737	2.13658		13.7176	15.8472	12.2574
2.1351	6.37296	4.27641		-6.49448	-1.32268	-5.76448		9.34369	12.7527	11.5321		-10.0871	-6.98343	-6.79336		18.6008	19.5261	18.0554		-0.7928	-2.89609	-1.46753		-12.9365	-11.5096	-9.13424		2.84768	2.68513	4.09345		15.2731	13.7848	12.4277
0.91088	5.57698	5.54186		-7.77254	-1.24672	-4.15289		9.07455	13.411	10.5046		-8.48175	-7.36197	-6.79408		16.7263	20.563	17.0287		-0.61144	-2.22636	0.31012		-12.3171	-13.453	-9.24404		4.8354	0.63666	1.23179		16.6415	13.6796	9.99747
2.09874	4.67384	4.40414		-5.02563	-1.64847	-5.14269		7.96044	11.4488	10.5635		-9.51642	-7.94713	-5.93266		16.6469	19.1859	16.2262		1.25062	-3.1234	-1.04455		-10.926	-15.3071	-9.40815		1.40825	3.58645	1.26786		11.8232	18.4835	9.87601
2.0648	4.72338	5.25393		-6.23915	-2.90408	-4.39388		9.99118	12.7329	11.457		-9.56461	-5.72593	-6.36615		18.7258	18.2488	17.5531		-1.97506	-1.049	-3.34559		-13.2834	-14.6364	-8.81663		3.41127	0.81682	2.79655		16.1836	15.0432	10.8132
0.81464	4.93921	4.2615		-7.4664	-0.34617	-4.39408		10.0855	14.0407	11.2635		-10.3276	-4.59547	-6.52863		19.5831	18.4262	17.5221		-0.68948	-3.2064	-0.25429		-14.4712	-16.1205	-9.17228		3.86776	-0.25606	1.18056		17.8279	15.4544	9.55284
0.76145	5.41939	4.46909		-6.93577	-1.47985	-4.62763		9.55122	10.6959	11.2509		-8.19815	-8.86901	-6.53539		16.9194	19.3549	17.5163		1.4587	-1.99555	-0.72116		-12.9409	-13.9136	-9.04425		4.39756	5.81953	0.61488		16.8275	19.3232	9.33922
-4.29503	-1.56528	-4.75076		-7.77733	-7.69391	-9.61517		5.43755	2.5204	3.91642		-13.697	-16.3429	-13.8259		18.3045	19.2995	17.4723		4.46637	1.66233	5.10582		-4.7804	-6.46096	-2.73993		3.77629	9.87086	5.81086		11.3017	16.3757	12.6539
-4.51021	-2.79737	-5.03664		-8.43639	-9.12625	-9.52224		5.9873	3.43643	3.75082		-13.0602	-13.9752	-14.0833		18.2175	17.2017	17.5641		4.79964	5.02968	4.18696		-7.05468	-4.58574	-4.51304		0.72815	2.7056	6.15163		11.2368	10.8838	12.5547
-3.07481	-2.87275	-4.91618		-8.33158	-9.84099	-10.0332		6.21483	5.83357	1.35275		-13.4861	-14.8522	-14.6585		18.8709	20.4758	15.7413		4.48474	2.97392	4.47975		-6.34448	-7.32951	-4.28256		4.01606	1.89294	9.66813		11.25	9.50453	13.9281
-3.70862	-3.26497	-4.94004		-8.22428	-9.11649	-9.6735		5.31098	3.77651	-0.74628		-13.326	-14.5879	-15.3897		17.807	18.1544	15.9646		3.81319	3.78776	2.22465		-5.47265	-5.35066	-3.0799		7.74885	7.28212	4.52162		12.8088	13.1533	11.4499
-2.27793	-2.37781	-3.91403		-6.70829	-8.65016	-9.65051		3.69635	4.07134	2.06902		-14.4288	-14.4993	-14.2124		17.2952	18.3607	16.0114		4.96078	4.93713	2.89983		-6.06457	-5.48831	-3.26432		1.18178	4.7183	5.7965		11.6902	11.8922	11.7028
-3.75162	-3.71365	-4.43574		-8.18095	-10.0513	-10.2788		7.62912	3.43832	3.02172		-11.8713	-14.9668	-14.2532		18.6705	18.1951	17.0049		4.31148	3.07528	4.86258		-6.30382	-5.31858	-5.82405		4.39098	5.52358	10.2379		11.7207	12.6285	15.6247
-1.66345	-1.97033	-5.38033		-7.3176	-9.04543	-10.1627		7.01643	3.51578	0.71784		-12.4668	-15.7577	-16.8533		18.6532	19.0635	17.3011		4.00736	1.79359	3.2554		-4.92396	-7.15022	-5.75498		5.34604	5.53936	3.41734		11.7777	12.8703	10.728
-2.55836	-2.58908	-3.8857		-8.06799	-9.22012	-9.66068		5.14426	4.3862	2.7452		-12.9893	-13.4844	-13.1107		17.3036	17.6606	15.586		6.14948	4.4431	2.85647		-3.16743	-4.49125	-3.17318		3.14404	1.42832	5.85831		12.8846	10.9494	11.568
-2.63579	-2.43779	-6.53681		-6.95445	-9.01919	-10.9101		4.82699	3.61303	2.65246		-14.3202	-15.4505	-13.923		18.3172	18.8536	16.3055		4.3213	2.68284	3.88946		-7.51169	-6.82274	-2.96004		2.72719	3.99132	8.01005		10.376	12.5622	13.1206
-2.81073	-0.97838	-5.66874		-7.49701	-8.50102	-10.158		5.99209	4.71213	0.56261		-13.4819	-12.6472	-16.8374		18.644	17.1493	17.13		4.00404	1.77034	2.48886		-5.53794	-7.26365	-2.39794		7.9536	-0.20169	9.85027		15.5358	9.23088	14.684
2.94578	1.10408	-1.97342		-4.18166	-4.49894	-7.95466		16.0375	11.3794	9.91964		-4.21259	-9.7385	-10.8697		19.4201	20.9079	20.5194		-3.51882	-2.56027	1.21152		-10.5978	-10.7294	-4.63965		0.11804	3.30849	2.10077		10.2049	13.6278	5.94042
1.00004	1.23015	-0.92396		-5.00919	-4.92317	-9.44374		14.8051	9.91796	8.80879		-4.63455	-10.2991	-12.1425		18.8443	20.0071	20.6813		-1.84184	-1.64784	0.91013		-9.6992	-7.90851	-5.50209		0.75975	3.01755	4.29518		9.94795	10.5161	8.99727
2.8226	1.52336	-1.8963		-4.24931	-5.34746	-9.22724		14.0338	12.7865	8.52312		-3.35205	-8.07984	-13.4393		17.3131	20.6563	21.6925		-3.09131	-1.97411	1.4718		-10.4904	-9.40541	-4.82082		3.52469	2.03384	2.89168		13.5041	11.0293	6.9125
1.2031	1.40183	-1.45652		-3.27125	-5.62769	-9.94801		14.8837	11.8907	8.81611		-4.75685	-7.33154	-12.7602		18.8105	19.0122	21.3063		-1.194	-0.94085	0.22984		-9.61444	-8.59447	-3.73556		1.57917	2.27498	3.94364		10.6826	10.4595	7.04621
2.44846	2.17582	-1.86567		-2.35315	-5.20123	-10.9818		13.9635	12.6728	9.57942		-4.58323	-7.87852	-12.7205		17.7168	20.3413	22.03		-1.56864	-1.51131	0.39654		-9.50299	-7.62138	-5.30322		0.41326	0.67272	2.53185		9.40525	7.8841	7.03507
4.7877	2.10543	-2.37674		-1.97466	-5.14497	-11.0805		15.2819	11.917	8.05934		-6.42754	-8.11392	-11.7528		20.8794	19.8209	19.5421		-2.38725	-1.63771	1.10878		-9.98962	-6.11687	-5.04146		1.65826	0.98087	3.88498		11.1369	6.68774	8.12644
5.18677	1.92394	-2.34784		-1.07377	-4.26892	-9.73871		14.8712	12.3158	9.57737		-5.27156	-7.95333	-10.8934		19.3127	20.0592	20.2007		-2.39984	-0.58911	1.32008		-10.7932	-8.46532	-5.54496		1.36271	2.56102	4.44943		11.645	10.6163	9.19439
3.3864	0.4612	-2.00442		-1.04473	-5.24204	-9.76835		13.8094	11.4944	10.7403		-5.49167	-9.07814	-9.5239		18.4711	20.3626	19.9942		-2.06735	-1.77079	-1.07476		-10.7908	-7.14765	-3.89233		-1.41618	1.21172	3.89207		8.86362	7.94937	6.9844
2.40473	-0.55835	-2.27897		-1.53972	-8.52825	-10.6018		14.9104	11.6841	8.10461		-3.60241	-8.78061	-11.3149		17.6828	20.2547	19.1495		-2.60785	0.85167	-1.36801		-8.89024	-7.98561	-5.56483		0.99812	2.18576	2.72449		9.37736	9.76137	7.48932
2.88617	0.98816	-2.6798		0.38815	-7.74348	-11.3762		13.6419	11.1616	9.62619		-3.02031	-6.95512	-11.656		15.8323	17.9351	21.0121		-3.64154	-1.20401	-1.12118		-10.1391	-8.13353	-5.39375		-0.57159	0.86159	2.49843		9.05651	8.58512	7.09218
7.38772	7.6727	3.72047		2.30104	1.7991	-2.81477		22.793	21.132	16.0157		-6.28521	2.28356	-2.40764		28.2483	18.6385	18.1534		-7.02435	-0.60613	4.36219		-14.7443	-10.651	-6.98253		-1.90404	1.47283	10.0104		12.3292	11.7138	16.1929
8.91647	8.59207	3.9051		2.83271	2.71857	-2.39043		22.7839	20.2747	15.8596		-1.18431	0.30428	-1.91901		23.1382	19.7604	17.5086		-7.41329	-1.04592	0.72493		-13.6392	-11.4538	-8.52476		-4.27446	1.98613	7.21201		8.97826	13.03	14.9368
8.26012	8.22801	4.54345		2.31388	3.10986	-1.77325		23.4607	20.2796	13.64		-1.3229	0.45144	-4.03454		23.9536	19.6181	17.4046		-8.30637	-2.06735	1.84973		-12.2497	-11.3293	-11.2771		1.48916	2.98328	6.08651		13.2279	13.9026	16.5636
7.26704	7.7251	2.85467		0.67853	1.90025	-2.81648		22.0616	20.2223	14.5932		-0.54938	0.18158	-2.90419		21.781	19.8307	17.2274		-8.42321	0.59301	3.44717		-12.8561	-11.5343	-8.9127		-0.2313	4.19225	6.81958		12.1138	15.3165	14.9323
7.09668	9.04988	3.64253		1.74334	4.5873	-2.82303		22.9456	20.7263	13.6897		-1.38181	1.18453	-4.67323		23.4974	19.3318	18.093		-4.74131	-1.20217	4.65391		-10.3662	-10.0848	-10.2315		5.28587	2.83139	7.20036		15.1411	12.5062	16.6319
5.48231	8.67549	2.47946		-1.04508	2.69236	-3.45318		20.6957	21.4141	15.0105		-1.27997	0.10598	-4.71093		21.1457	21.0981	19.4514		-6.91647	-1.93783	6.10651		-11.0354	-11.5063	-6.45329		-0.14353	3.38963	8.24494		10.3808	14.4859	13.8982
8.10127	8.55508	3.33221		1.69666	3.37796	-3.14548		22.2929	21.372	15.9578		0.56809	0.90244	-4.3263		20.8948	20.2595	20.0141		-5.02736	-1.62427	3.49937		-9.81577	-10.4052	-6.64219		-2.6425	1.94756	6.42504		6.66227	11.9428	12.2672
7.5393	9.60427	3.48702		1.39781	3.90408	-2.44628		22.5263	22.0671	14.2351		1.44672	2.71134	-6.99529		20.2496	19.1457	20.9604		-3.74137	-3.17043	2.91058		-12.4917	-10.7906	-9.56286		-1.05964	1.09763	4.39067		10.921	11.4782	13.1535
6.42006	7.89533	3.17017		0.79859	2.65588	-0.68128		22.0504	21.804	17.2747		-4.1409	1.67319	-4.43862		25.3613	19.9208	21.4433		-5.62929	0.4561	2.15192		-14.9839	-11.4177	-9.24319		-4.14964	1.25684	6.23855		10.3232	12.2645	14.6817
6.58207	8.56239	3.57789		0.93169	3.10626	-1.52706		22.5593	20.8622	15.8852		-6.4153	-0.70498	-5.04135		28.1446	21.3572	20.6566		-4.10089	-0.48477	3.1801		-13.3059	-10.634	-9.5377		-2.50546	6.53327	9.24219		10.2894	16.7573	17.9799
3.337	4.37578	2.07777		-3.02795	-2.87543	-2.93158		19.1508	20.6375	15.1253		2.15468	2.07593	-3.98842		21.2088	22.5429	18.8437		2.26343	2.46523	4.03601		-2.50085	-1.88656	-2.24269		7.58741	3.8032	3.90711		9.57726	5.85034	5.3498
3.04671	4.45253	2.3662		-2.77076	-4.01217	-1.80551		21.6384	19.0973	17.2764		1.85594	-0.19689	-3.22267		23.4391	22.1395	20.229		1.6668	3.80389	2.21117		-2.75538	-2.82755	-3.39748		6.4341	8.00894	4.37827		8.67848	10.4265	6.97575
4.27846	4.26148	1.99108		-1.12831	-2.60168	-4.75243		20.0156	19.3081	18.4796		2.37629	-0.56975	-2.44779		20.1739	20.9398	22.1921		3.12268	3.21867	1.28391		-5.08082	-1.69324	-1.9145		2.83773	6.52959	4.89957		7.97581	7.81283	6.01407
3.2948	4.94806	2.40103		-3.41492	-2.97308	-3.71419		19.9411	19.4209	17.2995		1.25714	0.44258	-1.87061		22.386	21.424	19.9737		1.93684	2.62874	1.09821		-4.046	-1.3893	-4.02869		3.34978	4.45893	1.67145		6.88478	5.91046	6.30741
3.68873	3.75887	2.62725		-3.23275	-2.38636	-2.94682		21.4358	19.3396	18.6243		4.30077	0.26171	-2.14399		23.6986	20.7559	20.5312		1.16794	3.31283	1.17687		-4.79133	-1.45233	-3.3602		3.73668	4.60719	1.48478		8.01701	5.64952	5.15136
4.78333	4.87607	2.46264		-2.17556	-2.49446	-3.55525		20.7102	19.007	17.587		1.29459	0.91113	-3.08079		21.9158	20.5315	20.3978		2.5851	2.39143	0.47444		-4.2291	-1.37667	-3.04117		5.352	5.28861	5.31935		9.0701	6.25528	7.56052
3.81804	4.55895	2.70758		-2.99371	-2.14278	-3.1247		19.2839	20.127	19.3943		2.24716	1.1776	-2.02526		21.3077	21.2998	21.479		1.7756	3.97397	2.17661		-5.09494	-2.80084	-1.30589		4.68962	4.77824	3.48583		9.27356	7.16908	3.99172
4.63608	4.22211	2.57314		-1.84239	-2.68088	-3.12815		20.5329	19.2804	17.9428		3.10314	2.40019	-1.62582		21.4053	20.9913	20.031		1.25247	2.68438	1.05502		-2.05384	-2.36663	-2.94381		5.76168	3.74074	4.05763		7.30452	5.69737	6.20144
3.97309	4.90206	1.8178		-2.86607	-2.08425	-3.02752		19.7364	19.2891	18.9348		1.66905	0.59144	-1.87293		21.6325	20.4033	20.9223		1.88443	1.85155	1.23537		-4.42009	-2.01862	-1.98088		6.08761	4.87737	3.7478		9.9967	6.48599	5.23199
4.4466	3.98078	1.89237		-1.79193	-2.53722	-2.24384		20.7544	17.8744	17.1312		3.12172	0.69178	-3.02243		21.5763	19.4416	19.8837		2.03534	2.78057	2.65731		-6.77969	-3.26908	-1.75247		5.69482	4.41135	2.76865		11.9635	7.27043	5.20704
7.55216	7.6248	3.46595		4.20921	4.08494	-0.10041		20.2447	17.0295	13.7337		-3.44379	-6.81253	-9.34607		22.8585	23.632	22.8098		5.5558	2.50948	3.26665		-2.48197	-5.60724	-8.16538		8.77646	8.07836	3.97004		10.7474	13.2756	13.2021
7.50133	7.54658	2.69538		4.52389	3.51177	0.54518		20.2783	16.7189	15.0984		-4.31582	-3.65552	-8.23688		23.7642	20.1645	23.0652		6.85225	3.20168	3.15807		-2.61043	-4.83071	-5.38412		7.19972	4.70802	5.0178		9.29915	9.12873	10.0048
8.47312	6.57029	3.75978		4.8229	3.49593	0.39165		20.8496	17.7196	15.723		-2.29309	-5.38469	-6.48292		22.3127	22.8943	21.9359		6.37772	2.4744	2.7095		-1.27616	-5.2196	-4.94204		3.65991	5.99891	6.05907		7.35241	10.8085	10.2011
8.696	7.57996	2.92777		4.71739	3.3497	-0.1683		19.2197	18.4014	14.1667		-2.77469	-4.63919	-9.0149		21.1644	22.8306	22.9116		4.97022	2.05307	1.97003		-2.2014	-8.01605	-5.20068		7.58715	2.22809	3.23156		9.27755	11.2905	9.49233
8.55392	7.83694	2.91057		4.92751	2.99798	-0.39098		18.9592	17.2675	12.2375		-5.2004	-5.15696	-9.59147		23.3296	22.2145	21.559		6.5467	0.75292	3.26673		-1.05426	-6.81235	-3.83169		8.55855	4.44391	5.85002		9.10181	10.8463	8.88171
7.22256	7.12589	2.539		5.12915	3.48205	-0.07331		19.6503	17.3985	15.1859		-4.46377	-6.93979	-8.66492		23.2841	24.1283	23.5808		6.24417	2.04459	1.80754		-2.69635	-6.27399	-4.53761		5.18287	2.91103	3.02031		9.73415	9.21598	8.48082
7.90352	8.56872	2.9611		4.70734	4.0521	-0.54136		18.2101	16.63	13.3632		-5.52492	-5.79561	-10.1564		22.905	22.2157	23.2495		6.18907	2.03784	2.57031		-2.085	-5.33962	-5.29891		11.7754	8.0895	4.07532		13.3494	13.0191	9.23057
9.05772	8.30044	4.44153		5.45536	4.06563	1.21413		18.9913	18.1549	12.2454		-5.19879	-4.88903	-8.87156		23.3601	22.834	20.8469		6.17045	2.43092	3.22899		-1.02451	-5.44285	-6.00899		5.57469	2.20529	1.745		6.24064	8.39554	9.27159
9.70727	7.65942	3.64569		5.74983	3.19672	0.37014		19.2393	18.1194	14.2803		-4.64529	-6.43279	-8.89499		23.0546	24.3422	22.9053		3.39801	1.68459	1.68753		-3.38489	-7.46382	-4.30991		5.03628	1.86299	7.04788		8.95402	11.4029	10.5578
8.40429	7.09262	4.42336		4.96085	3.54992	1.22416		20.8215	17.6541	12.0213		-7.93301	-6.9779	-10.4576		27.9245	24.422	22.2089		3.39168	1.1371	1.41938		-6.65941	-5.54869	-6.52797		6.3079	6.93499	4.15377		12.5392	12.0737	13.9478
-0.53992	-5.03216	-6.40139		-10.1431	-12.2857	-12.071		15.047	12.9488	10.4694		-8.0831	-9.13639	-10.6366		24.2201	24.2645	21.5004		5.12681	6.07727	5.34906		-1.46973	-2.51597	-1.0711		11.7329	6.26404	6.54942		12.6917	8.37001	6.99279
-3.48612	-5.68437	-7.54273		-11.1018	-12.7853	-12.0619		13.6301	12.956	10.6822		-3.56757	-7.79205	-11.621		23.7619	24.7713	22.0332		7.42543	7.47277	6.17051		-1.4338	-0.98398	-0.27681		10.1634	9.80631	3.1195		11.0861	10.3803	6.42166
-1.195	-6.59964	-7.20595		-9.51816	-11.982	-12.3017		14.4009	12.7469	14.4827		-6.10506	-8.40796	-8.93084		22.9491	23.7589	25.7444		7.80948	7.1174	4.51118		-8.46537	-3.14989	-1.26147		0.7096	6.97266	9.70911		14.4838	9.71255	10.1706
-4.05129	-4.77235	-7.51647		-10.9798	-11.1933	-12.33		13.5957	13.3894	12.8129		-6.64008	-8.96647	-9.50335		23.6055	23.6127	24.1029		7.3722	7.10864	8.02883		-1.97339	-1.93003	-0.1005		6.31175	10.5905	6.87167		9.41858	12.1105	7.72513
-3.14126	-5.86836	-7.08559		-10.5282	-10.8966	-12.7092		14.1875	12.6663	13.0246		-4.23809	-8.57244	-8.27003		23.7458	22.5929	24.6938		5.67542	4.27667	5.88889		-2.01349	-1.37452	-2.87317		4.23643	8.35216	4.21393		6.63892	9.31668	7.64461
-4.25883	-4.7745	-6.24074		-10.5995	-10.9078	-12.0898		14.1391	13.1083	11.0235		-4.31802	-10.1773	-9.43283		23.7686	23.0756	22.0732		6.41643	5.4735	3.94913		-2.51983	-4.25114	-1.80574		7.36799	5.48758	4.56202		9.37682	9.93332	6.30548
-3.98888	-5.27111	-6.89716		-10.6505	-13.622	-12.1928		12.9941	13.9001	10.8059		-5.9626	-7.57392	-9.45862		22.6746	26.5521	21.9587		5.53386	7.55218	5.33458		-3.22428	0.73833	-2.79875		7.33382	6.97405	5.61126		10.0471	6.99228	7.61001
-3.4149	-4.35295	-7.6545		-11.7785	-10.9248	-12.8675		18.4663	13.4232	13.4059		-3.04774	-7.42136	-7.5259		29.2747	23.378	25.2334		6.90988	7.12295	6.28057		-3.96786	-4.93504	-1.19593		3.95897	4.93635	-0.99648		9.08674	10.4407	11.0984
-0.54856	-6.05131	-5.81826		-10.1171	-11.0716	-12.0075		14.982	13.5699	12.1055		-4.65974	-9.0492	-7.70441		24.1291	23.6715	23.073		3.26581	7.37562	4.87368		-2.99578	-3.077	2.59785		6.87503	5.57627	9.20217		9.35981	8.70308	11.0671
-2.02309	-4.10393	-6.85185		-10.5474	-11.3643	-12.6565		14.3446	11.3957	12.7277		-4.78695	-11.0284	-7.79254		23.922	22.2141	24.3442		5.77662	6.16038	6.89259		-3.39089	1.28963	0.69869		6.51045	8.95638	10.3026		9.39034	7.54343	9.50161
8.10709	2.83028	5.4274		-0.32992	-2.69702	-0.81137		17.1554	17.2848	15.9631		2.36258	0.38371	-0.14929		16.5154	19.0118	15.8424		-4.98053	-2.90579	-4.92873		-12.5665	-6.28194	-11.0933		-3.02352	-1.22267	-3.62959		9.03202	4.75644	6.79503
8.44558	3.78914	4.11482		0.52497	-1.70551	-1.7112		18.926	16.2182	16.2227		4.20261	1.10897	-0.65258		17.431	16.9537	16.8939		-3.91195	-2.90079	-4.60121		-10.9621	-10.6785	-10.9378		0.68359	-6.63664	-3.8953		11.1347	6.0499	6.24246
8.64156	5.2656	3.53191		0.19859	-1.00667	-1.86616		19.1687	16.2753	15.7075		1.44007	0.72422	-1.34709		18.0001	16.312	16.7846		-4.37467	-3.70361	-4.65422		-11.9509	-11.3786	-9.94253		-0.48751	-2.27445	-5.4995		10.9523	8.69414	5.37289
9.28673	4.89347	3.67805		0.29727	-1.52094	-2.01049		19.3658	16.6584	14.4657		2.50993	0.53536	-0.64925		18.0985	17.2094	15.4362		-4.2617	-3.07601	-5.04359		-11.8859	-9.60783	-9.72881		-0.09522	-2.92332	-7.81511		11.2797	6.27451	6.99188
8.01527	6.00042	3.71377		-0.82775	-2.01348	-1.73804		17.0683	17.0135	19.4842		1.35513	0.95412	0.33347		16.926	18.057	20.1822		-3.84493	-2.92676	-4.01979		-11.2345	-8.4324	-10.596		-6.19059	-3.74564	-3.83114		5.59852	4.38558	5.96482
9.04911	4.3401	3.09638		0.19301	-1.97454	-2.10399		17.7738	17.0414	17.2834		0.62071	0.74011	0.76641		16.6108	18.0459	18.3474		-4.17985	-3.03849	-4.72209		-11.0271	-9.83551	-9.78155		-2.96921	-6.18395	-0.57303		7.54687	4.92702	8.40852
9.00725	5.16412	4.10419		-0.18446	-1.99266	-1.35672		19.4221	16.2894	18.2668		1.13378	-0.24434	2.0823		18.6365	17.312	18.5835		-4.29222	-3.28857	-3.51071		-14.8388	-9.66886	-10.383		-6.69905	-1.27201	-8.76331		9.53289	7.98685	6.68323
8.62031	4.05351	6.16789		0.09699	-2.59575	-0.83451		18.8849	16.9112	15.4473		2.66174	0.58768	0.82353		17.8179	18.5369	15.2418		-4.55663	-2.35529	-5.03303		-10.6482	-9.72234	-11.4491		-1.68521	-4.56315	-5.13119		8.45199	5.49705	5.84912
8.35356	4.4593	5.36654		-0.96782	-1.91367	-1.01071		18.5758	17.212	16.6578		2.21657	2.09928	0.4329		18.5736	18.1557	16.6285		-5.24373	-4.76872	-4.03002		-10.1994	-13.1304	-11.5648		-3.50327	-3.36828	-4.06243		6.1851	9.35213	6.70237
8.58206	4.65905	4.81008		-0.24586	-2.27442	-0.42289		20.0088	16.2993	16.8924		0.8054	1.25437	1.10783		19.2847	17.6037	16.2752		-3.63946	-3.04339	-4.23724		-11.0235	-9.68966	-11.1233		-1.57639	-3.24135	-6.28065		8.93613	6.03831	5.44033

## Sheet: Knee
K1 (°)				K2 (°)				K3 (°)				K4 (°)				RoM Sagital (°)
10 mmHG	30 mmHg	60 mmHg		10 mmHG	30 mmHg	60 mmHg		10 mmHG	30 mmHg	60 mmHg		10 mmHG	30 mmHg	60 mmHg		10 mmHG	30 mmHg	60 mmHg
9.55444	11.0313	11.3973		24.6282	22.6199	24.8683		5.40048	3.2916	4.35293		70.8478	69.453	70.0217		67.0938	66.0446	65.2013
11.5183	8.84753	13.1195		24.2938	22.0221	23.6309		7.01248	6.65514	5.13756		70.9662	69.6066	68.284		67.9028	64.511	64.0777
13.949	7.69488	12.5142		25.2228	25.083	21.9489		6.68862	0.29234	4.70477		71.511	72.8139	69.2702		67.4218	69.4095	65.8371
10.0556	14.8992	13.6443		23.3879	22.5588	24.8147		6.36751	1.87306	3.38873		68.3901	69.9941	68.873		63.2492	67.6654	64.3296
11.7883	14.4122	12.2917		24.3317	25.2078	22.5878		7.51452	0.30637	2.2961		67.2575	71.1299	70.1612		64.0972	68.5772	66.3838
10.0418	14.7614	12.9902		24.5818	24.9379	21.873		4.68917	1.71096	4.02399		68.0016	71.1674	69.8418		63.3119	67.6727	65.6338
14.364	11.3563	12.6738		25.0011	23.9871	21.3167		4.85877	5.03717	5.22976		70.6285	71.6621	70.4673		66.4029	68.6236	66.682
10.6976	10.6109	11.0884		26.1924	24.0386	22.958		5.39251	4.77489	4.94667		70.3165	70.778	69.604		64.752	68.532	66.0798
9.58453	10.7131	13.5264		23.8515	25.2664	24.8245		7.15194	4.31547	2.84266		69.3779	70.7746	70.967		66.0719	67.2806	66.9936
9.57292	11.3354	13.0524		23.5624	24.2381	25.1422		5.59833	3.46567	4.42684		69.978	71.6441	70.2625		66.6045	68.2521	66.2462
11.9944	7.78222	11.443		23.465	23.592	22.1793		-1.14312	1.12802	-3.5437		70.2987	67.6002	66.9759		66.2407	64.43	64.0103
13.0333	8.33287	11.8429		21.8456	24.1481	23.3283		0.92799	-2.07092	0.03579		71.0011	67.785	68.7767		66.4234	65.181	65.6819
11.7863	7.85733	10.6662		24.1709	23.2449	23.042		1.87712	-1.54939	-0.08535		70.8213	68.6547	66.8804		66.2476	65.2348	63.6632
11.7411	6.32078	9.78263		23.4784	22.3661	25.1936		0.54095	-0.09796	-1.69955		70.1214	67.3805	68.4051		65.4556	64.2747	65.3956
13.7683	8.98129	9.67672		21.8142	23.1268	23.8896		-0.14561	-0.00789	-2.14762		70.794	67.6516	67.8298		65.7885	64.2532	64.795
11.0838	8.40381	7.71383		22.9775	24.6538	20.1394		-1.73315	-1.0064	-1.83381		69.6875	66.4491	67.7652		65.3336	63.9153	64.6138
10.4753	7.93174	10.2213		22.5904	23.2655	22.4784		-2.17508	-2.11185	-1.59458		69.5994	67.7634	68.5749		65.602	64.8282	65.1145
11.0648	7.79101	9.16162		23.4857	22.9062	23.692		-0.95533	-2.14156	0.825		71.1022	67.8186	66.9053		65.1388	65.0581	63.5602
12.2737	8.74034	5.55985		23.1398	23.0944	23.7172		-2.47898	0.88138	-3.62063		70.0175	68.1214	67.1203		65.286	64.7222	64.057
9.90704	7.93256	11.8357		23.3805	22.9113	23.2288		1.91374	1.80555	-2.51712		69.1875	67.9322	66.4846		65.276	65.4083	63.5468
1.5024	5.36505	5.21199		8.18636	13.2987	12.0909		-2.77975	-1.20559	1.47075		68.5731	69.0265	72.0272		66.5907	63.7176	68.2273
3.23135	5.27333	3.1109		10.2029	17.3172	13.3164		-2.80301	-2.48166	-0.29432		68.9489	70.8137	74.0146		67.5335	64.0504	69.4037
2.5101	6.98264	4.61539		6.61101	19.7609	12.336		-2.67528	-1.64411	1.90314		70.4652	71.302	72.0655		67.4751	63.4306	65.9501
4.66599	7.17078	7.52754		13.4675	15.252	15.0803		-5.05171	-3.59935	-0.24897		70.6597	69.3002	72.0508		66.8369	63.2885	65.6104
5.24038	7.08823	6.64386		11.5437	15.7638	11.8155		-0.54131	-2.04027	2.90246		72.5928	70.4727	73.6274		70.5008	64.3023	68.2471
3.20567	6.15226	4.09322		12.4336	15.5268	13.3668		-1.61515	-1.77138	1.30931		69.8759	71.4644	72.8764		68.7257	64.1403	67.2832
2.39145	7.07062	6.10202		10.9515	15.9792	11.6364		-0.74309	-1.09714	0.77475		70.3932	69.1404	74.2881		67.5217	63.634	67.7658
5.29851	5.75635	5.23542		13.191	13.465	13.1119		-1.29988	-0.68236	0.04547		70.5604	69.1075	74.2254		67.0047	61.8612	67.4899
4.14515	7.52599	5.69504		13.0815	17.9776	11.3371		-3.38978	-0.56507	0.92466		69.3569	72.193	74.3111		64.9056	63.177	67.5588
6.38989	8.36903	5.60644		13.4167	16.07	11.7466		-3.42857	0.02694	2.58604		69.111	71.835	74.5272		65.3376	61.9759	67.4208
11.3202	3.415	3.8263		23.5548	18.3832	20.3087		14.7632	8.12014	11.5236		70.5656	69.4307	68.022		64.4846	65.7559	63.5478
9.78782	3.38501	3.41161		20.5522	17.4062	20.0103		15.4521	9.7718	14.1319		69.7852	69.5594	68.1822		64.3559	66.2673	63.2706
9.28176	3.13384	6.27408		21.7194	19.914	19.2728		13.7338	10.1761	11.2125		66.7493	68.1082	68.4716		60.9915	64.6985	61.5381
10.0956	2.43736	7.06248		20.9494	18.6989	20.0884		8.48055	9.67607	14.1152		68.4353	68.193	67.7772		62.9068	66.8941	61.2621
5.53848	0.50294	8.48475		18.2664	19.1653	22.009		14.258	9.83842	9.66202		67.8172	67.3187	66.6614		62.9161	65.3258	61.4016
11.2477	1.92325	7.21068		24.6402	18.8352	21.2918		12.766	12.4211	10.4064		69.0612	69.3421	67.4543		62.5888	67.7301	62.5995
8.14595	1.0312	6.4971		19.9677	18.838	21.5788		14.5139	12.9132	13.9936		70.4111	69.7316	69.1512		65.1985	67.5431	64.1603
11.4781	1.6937	9.61067		21.2585	19.0906	21.0046		11.9547	11.0407	12.707		69.9742	69.1195	67.4419		64.1147	67.3862	62.4747
8.77705	1.89372	5.41962		20.2508	19.2215	20.033		13.0465	10.2726	13.397		69.3753	68.4867	67.0137		63.7838	66.1462	61.7837
8.95842	1.36629	6.04121		21.264	17.5459	20.769		12.1221	13.5133	10.5077		69.6083	69.5974	67.0018		63.7182	67.1323	60.7433
8.40639	9.53479	9.47187		13.9168	18.0015	21.2071		-2.34544	-1.94649	1.57105		67.8413	69.4026	71.7191		68.1295	67.4313	68.3608
4.21867	4.34098	10.5902		13.7343	16.744	19.7728		0.27457	-0.75235	1.22113		68.7502	68.3052	71.7049		69.0656	68.8712	68.3455
5.66791	8.49781	8.74166		15.2144	16.4114	20.6525		4.02153	-1.45568	-0.50264		67.9557	70.5491	73.1081		67.6696	69.2517	69.8995
1.67877	10.8377	11.0591		14.7615	17.6003	20.5434		1.92339	-1.98749	-0.28995		68.8912	69.0924	71.943		69.8546	67.0735	69.5707
6.62553	8.14387	10.3102		15.3593	18.2306	21.9649		1.88603	-0.74887	0.7334		68.6596	69.198	71.8803		67.5544	68.7916	68.932
6.36602	5.0019	10.1928		17.5949	15.7236	19.1561		-0.35225	-1.62092	1.98123		68.8729	69.6294	71.8509		67.4754	67.1074	72.0636
7.43323	9.22893	9.17		15.4182	16.8105	21.8629		1.50864	-2.35603	1.72286		67.0034	69.7721	71.3387		67.0971	67.7172	66.8344
7.60836	9.18882	9.51044		17.0902	18.2294	20.4284		-0.85718	-3.87604	-5.26007		68.0927	70.7096	71.0037		65.3586	69.1148	68.408
9.28547	9.43857	6.30921		14.6921	16.492	23.3102		1.07729	-0.0626	0.49922		67.5482	70.6274	70.2169		68.3055	69.2527	66.4393
7.8037	7.49795	9.72069		17.4889	17.3389	18.3907		-1.00939	-3.31989	-0.41269		66.8124	71.7834	70.7748		66.1734	69.4767	65.8377
9.27333	11.0474	12.1631		22.8312	27.6781	29.2962		4.26761	5.53304	7.26836		67.967	67.2498	69.6872		61.6572	59.976	61.2986
9.21714	12.2235	11.8421		21.4041	25.1018	27.1025		6.56352	8.69207	7.14366		66.7269	65.5135	69.0598		60.5858	58.7642	61.1287
8.70179	10.6953	10.7934		24.8268	28.0887	27.1328		4.68807	4.97445	10.7596		67.5844	66.1036	68.2099		61.3249	58.7535	59.8051
9.08948	12.3632	8.34826		23.0863	27.0209	27.7115		6.49811	1.75883	9.10605		67.588	67.1224	69.8259		60.216	60.6493	61.5349
9.67567	10.9694	11.3487		22.1903	26.3363	27.9013		4.46926	4.85785	9.52028		69.0494	67.7684	67.6922		63.4377	60.5191	59.9546
10.0034	9.59297	9.5133		22.02	26.8065	26.9462		4.58901	2.50928	10.0459		68.1989	66.875	69.4101		61.6962	59.6079	61.3959
10.1508	7.70399	10.0841		22.4445	26.3578	27.6864		3.52466	3.31457	8.76612		66.6872	65.8918	68.776		61.0879	58.4986	60.6071
9.36239	11.9898	8.63016		22.9607	24.9456	27.111		5.5919	1.64402	9.04426		66.7392	67.5323	68.177		61.9037	60.5585	58.6515
8.40636	10.928	9.71298		22.6311	25.0852	26.762		5.23758	0.64233	10.9599		66.5242	69.6737	69.6008		59.6726	61.9129	60.9066
9.77717	12.127	9.90277		23.2049	25.3189	25.8934		4.71961	2.02421	10.9658		67.675	67.9488	68.2132		61.1114	61.6316	59.3645
7.20828	-0.26821	4.7665		22.6842	18.2707	21.3298		5.40274	4.44603	5.62309		68.399	67.3975	69.0151		69.5941	68.1726	71.3266
3.79783	1.71138	1.42326		22.4129	18.7602	19.6789		4.41204	3.96144	0.7802		70.6721	67.0174	67.8959		72.1991	67.9506	69.4369
6.30008	1.97809	3.81625		22.59	19.213	19.8946		7.29451	4.56743	1.647		68.6679	66.8295	67.9494		69.6483	68.4382	70.3304
1.10569	2.30432	4.96203		22.9276	21.1434	22.1652		1.73884	2.45857	-0.7912		69.313	67.674	68.939		67.9158	69.4176	70.0878
4.96612	-0.13102	3.6419		21.6112	17.8692	18.5335		8.60366	4.72807	4.33722		70.2938	68.2937	67.4557		70.3657	69.8303	69.2119
1.13436	0.89383	2.18899		21.2167	20.6887	18.5746		10.4969	3.75168	1.91854		68.4576	67.832	67.2923		68.3162	68.5385	67.8637
1.77173	0.65952	2.77347		20.5193	19.6443	21.0421		4.15705	5.08207	3.86912		66.9636	66.5531	67.3251		66.9681	68.7541	69.3384
3.88399	1.27175	0.37329		20.2843	18.8355	20.3008		2.85775	-1.79711	5.43607		70.1843	66.8068	67.6999		70.2465	67.2168	70.23
4.59712	2.87517	0.9968		20.7958	19.233	17.3217		3.31709	4.44748	6.18094		70.2244	67.3968	68.4854		71.2554	69.4459	70.5778
5.35294	2.30029	3.57219		19.9245	20.5609	17.2781		6.09912	0.25225	4.62275		67.1264	67.2766	70.4965		66.9639	69.243	72.6096
5.78244	6.04658	9.19956		16.0266	14.9669	22.5389		2.64547	-0.79413	4.47044		73.0083	75.9279	74.9136		70.4414	71.5347	72.3841
6.78772	8.6219	6.81482		17.3407	16.4926	19.8895		-0.26014	5.48786	4.03085		73.7062	75.1056	74.6525		71.9926	71.312	72.2443
7.50224	6.37597	6.57036		17.9287	18.9055	21.3437		0.60837	6.895	2.98446		74.4627	75.4032	74.929		73.2473	71.4615	70.8458
7.24314	4.71684	7.34659		18.9447	22.2012	19.9678		0.73391	4.59201	4.28754		75.6231	76.8118	74.0784		74.9284	74.4465	71.7741
6.28486	5.91083	4.90411		16.4338	20.3142	18.7217		2.93508	3.13046	4.39767		73.9105	76.3322	72.8214		70.5511	74.1653	69.4061
8.27336	7.63151	9.86441		18.4911	20.6056	21.4016		-1.19498	3.66214	7.47076		74.1698	76.3667	73.0817		70.0132	73.028	69.8564
6.71427	8.37005	5.43427		18.8101	20.8473	22.0044		-0.19745	2.5907	4.42971		76.4739	76.2856	74.1852		71.9296	73.5249	72.0106
6.69447	5.61829	5.6422		17.091	18.7007	22.4272		1.73979	0.87213	4.92626		74.1261	76.7725	72.9098		72.045	73.6791	71.3301
5.73278	7.61282	7.98767		18.5672	19.5418	20.678		-1.391	3.19227	5.40673		75.814	76.4183	73.3246		74.7301	73.4458	70.1799
6.19048	9.64916	6.32389		19.2206	17.4288	22.1041		1.54868	4.24034	1.59552		76.0583	77.0481	74.1481		73.469	75.3651	71.5743
-2.59466	2.83947	1.144		0.77972	19.4665	13.0092		5.56638	9.91155	8.27046		66.6148	72.7194	75.7845		72.0337	74.9963	76.3063
-2.42299	4.93951	1.04397		3.51893	17.2488	7.77696		6.45503	15.6778	11.0265		66.7789	65.9648	73.4556		73.5635	67.2798	74.0962
-3.77381	2.64197	1.52752		3.21752	17.1376	8.00738		4.44238	9.84633	9.19515		67.5374	69.9664	74.6095		74.8503	71.5222	74.4842
-3.02426	4.19524	1.59303		0.35848	17.5058	8.13236		6.2607	13.9605	9.07948		65.8702	69.6904	76.3211		72.3673	71.1477	76.5394
-2.76063	2.92672	1.6343		-0.51438	17.7712	9.015		5.02128	13.3184	9.88729		67.0108	71.4092	74.8106		73.8109	72.9765	74.9396
-4.20378	2.55102	3.07357		0.36244	19.5367	8.85958		4.25835	13.2273	11.4694		67.1918	72.0611	75.6624		74.0184	73.0027	76.2975
-2.41885	3.22475	0.54629		1.42994	19.9451	7.7324		4.09035	12.7097	11.1257		66.21	72.7851	73.756		71.642	73.6577	74.6478
-1.84111	2.6289	2.12366		-0.76727	20.0916	6.28757		5.05709	13.2964	10.1621		64.2596	73.4295	74.409		70.961	74.5867	74.9605
-3.63807	3.30386	1.32155		1.36276	19.8059	7.76172		5.1963	15.1002	10.0967		66.3801	71.6393	73.6221		71.8751	73.216	74.9079
-3.96196	2.30764	1.44794		-0.21776	18.6565	9.36439		4.88371	11.1178	10.0407		67.4572	70.0743	76.4931		73.4152	71.5571	77.3917
-4.16222	-4.50208	-2.28294		-0.1168	0.24394	4.11423		2.26287	-2.57998	0.98171		69.2055	67.3765	67.4076		73.6046	71.7309	69.6359
-3.57635	-4.28337	-2.87865		-0.53445	-0.13258	2.24511		2.3693	1.3964	4.03538		68.2998	67.6793	67.5241		72.7484	72.4483	70.5225
-3.07503	-5.23492	-3.93957		-1.2435	-0.41552	2.05085		2.67852	2.12361	3.09379		65.8732	68.3028	66.6914		69.3311	72.5528	70.1863
-2.39785	-4.64567	-4.0195		-1.53511	-1.6464	-0.30173		-1.18423	1.18616	-0.78475		66.1728	67.895	67.2435		70.3236	72.6855	70.7585
-2.73646	-4.57205	-3.97932		-1.01659	-0.3493	-0.35492		1.37059	1.75369	4.88912		67.3404	67.0285	67.2928		71.5546	70.6532	70.7881
-3.97915	-4.46958	-4.4395		0.55106	-0.74019	1.36124		-0.02986	-1.00807	3.53009		67.0945	67.5992	67.0186		71.6255	71.3675	71.2975
-3.03001	-3.94077	-4.73583		-1.30262	-0.42601	1.65837		5.06826	0.74763	2.80001		67.1093	68.0138	68.4131		70.5274	72.106	72.0544
-2.84784	-4.44091	-3.31318		-0.40808	-0.79234	0.1952		0.57525	1.50236	3.35639		67.313	68.249	69.1743		71.5543	72.4459	72.6384
-3.48514	-4.77047	-4.72319		-1.38876	-0.66152	1.77058		1.44688	0.1675	2.77867		67.5895	69.2413	68.5758		70.7163	73.1171	71.799
-2.74958	-3.60796	-3.74426		-1.2537	-1.56585	1.65249		2.39705	2.04156	-0.18951		66.7173	67.1993	68.6519		70.9567	71.6454	72.003
2.819	5.05202	1.38589		8.80453	17.5211	9.37401		8.30462	6.63858	0.08773		70.7584	77.5585	70.7012		67.6629	72.6924	70.1765
2.6155	5.79487	-0.86837		9.4833	12.3807	3.19898		8.58987	-0.75333	-0.78443		71.5479	71.5393	69.2642		68.4524	70.2152	69.088
2.78385	3.89101	-0.29484		8.70517	15.1907	2.92775		7.27124	6.06501	-1.45329		73.4903	71.9219	68.2119		70.3123	69.7272	67.6748
5.20364	0.70475	-0.16237		16.0682	17.3299	4.26738		8.40841	8.59695	1.06356		72.712	71.4639	69.2504		68.888	69.5597	68.6076
3.34394	1.57528	-0.57445		13.1287	17.2801	2.84935		9.54386	11.4167	3.54952		69.1941	69.6412	66.8683		65.4387	66.5759	66.5667
3.4168	4.71275	-1.11128		16.0767	17.1165	2.49079		10.6865	4.29868	-0.58632		68.8021	70.2789	69.6096		64.9053	68.6606	69.6788
4.28077	2.33719	-0.52333		17.0794	18.3525	3.1875		10.7883	7.84809	1.98862		70.5821	70.8298	65.8498		65.8214	67.0026	66.8491
5.99616	3.92292	-1.1109		18.4807	15.3211	1.84275		7.22547	7.05728	5.97569		71.5147	69.9152	66.2244		66.2573	69.4966	65.9693
5.43398	-0.54325	1.02596		15.068	4.53186	5.98579		9.45172	6.72413	3.19129		70.1494	69.6096	68.4452		64.8564	68.6629	68.8968
9.08991	0.13113	-1.95005		18.2558	7.31828	2.08798		4.11854	5.60489	1.64444		68.9882	71.1028	67.7798		65.833	69.925	68.2299
10.964	13.8337	12.1849		23.7278	26.5859	21.9457		16.6632	18.4178	8.34691		78.4913	78.8256	74.1454		73.1918	70.2898	70.0006
12.7222	12.1317	14.1869		23.572	26.2163	23.2153		16.6294	16.595	8.79891		78.652	77.0806	74.4399		71.384	69.5367	70.001
11.8114	16.4451	13.8495		27.7501	26.432	19.4684		17.3856	18.6399	7.20537		80.4481	77.4236	72.7101		72.5698	69.1328	68.1203
8.42323	7.89956	14.3772		25.9216	26.8145	22.2552		15.2384	18.4748	10.2362		80.2294	77.0085	74.668		72.7559	67.6189	67.6509
8.41341	15.9447	9.67904		27.6313	23.6154	20.7179		16.2524	15.1083	8.20142		80.7097	78.7738	71.9037		73.4405	70.2452	67.8702
6.78916	14.9254	12.2075		24.8657	23.6986	20.6166		14.967	17.0748	8.88453		79.6714	77.4857	72.6141		72.4022	69.5028	66.7521
9.55896	14.0339	11.5391		24.1536	23.8551	22.4789		14.7512	16.9254	11.7891		79.5347	79.1176	71.9078		71.6318	70.2791	65.6862
8.52997	15.0077	10.6547		23.7591	25.6348	23.2622		14.1907	19.0235	8.87531		79.4006	77.768	73.168		71.7913	70.4077	66.3279
7.1293	8.82368	13.3462		23.5047	25.9469	24.8375		14.4806	18.3185	9.86424		79.2054	77.809	75.5789		71.6815	69.3321	67.8448
9.64912	12.35	11.1189		24.5143	25.5899	24.4559		15.0925	17.0357	11.1751		80.2161	77.45	74.028		74.207	69.2971	66.2133
7.92498	8.89768	11.8687		22.8056	22.5286	24.4279		9.24004	13.4916	8.319		75.2331	77.3868	76.3156		73.1243	73.9697	72.3213
8.5991	8.21732	10.2808		21.8041	21.8302	24.3892		11.9773	10.4272	10.3154		75.7165	76.2091	76.9717		73.2375	72.2499	72.8119
11.4707	8.86121	7.9195		22.6027	22.2761	25.6553		10.0042	13.1478	10.7264		74.8053	75.7709	77.462		71.7966	72.4204	73.4164
7.86524	6.5334	9.70105		23.8172	21.2191	23.5296		11.7395	12.9972	9.81636		75.7311	75.5177	77.1619		72.4724	71.9302	72.7864
8.1832	8.79717	9.1248		21.8863	21.4855	23.6128		11.3591	11.9426	11.268		75.2946	76.5346	77.7879		73.0411	73.2355	73.4571
8.35172	8.9363	9.28688		20.4911	20.6589	24.5615		10.8952	11.9883	9.85732		75.5598	75.0335	76.3607		73.1016	71.5845	72.5009
8.13757	7.80226	8.7882		20.4864	21.0967	24.4415		10.4221	13.7679	12.454		73.7516	75.4628	77.0082		71.4594	72.0556	73.0772
7.43759	9.26912	9.48454		21.104	22.1869	23.1146		11.7156	12.2704	9.9749		75.1338	74.8148	77.3865		73.1579	70.526	72.9046
8.1217	8.3894	9.37095		19.357	21.5279	23.9699		10.7816	12.286	7.77249		75.4946	75.094	77.2532		72.9995	71.2062	73.2654
8.09239	8.09015	11.3265		20.1054	22.1751	24.1713		10.6744	11.8409	11.8006		76.3008	75.6255	76.4173		74.1207	71.2889	71.7889
18.6473	16.0443	15.4845		27.7739	26.0241	26.2527		3.45674	-0.95295	1.66328		70.849	66.7366	65.8683		61.6767	57.009	58.0828
18.1425	16.0803	15.6323		27.5516	24.9235	26.4446		3.26643	-1.90705	-0.11924		70.128	67.3084	67.9337		60.5618	57.3757	60.3778
18.7579	16.5487	15.6141		28.0632	25.6318	25.008		2.46526	0.78618	1.91705		70.0354	67.6102	66.6275		61.0122	58.2693	58.5901
17.8523	15.302	14.8453		27.2007	26.0946	26.347		2.88764	1.96193	1.53862		67.8156	68.5762	66.6757		58.1653	59.078	58.6505
17.1793	14.8045	15.1027		25.4763	26.5474	25.9692		1.00892	0.09884	2.35234		67.735	67.7045	64.2746		57.8284	57.7546	56.4679
17.275	16.2441	13.2407		25.674	27.0307	26.0838		2.20824	-1.10426	1.37295		68.1475	66.3602	66.6606		58.9352	56.499	59.6689
16.1468	16.7556	13.9329		23.3439	26.6354	26.4332		-1.00463	-0.69696	1.81243		68.5674	67.6855	65.6807		58.7113	57.4383	58.6548
16.5359	17.2022	14.0599		24.4355	27.7947	25.3592		-0.41482	1.11233	0.33314		70.0139	67.5226	65.4795		60.0922	57.6288	58.2255
18.4759	17.0043	12.3441		25.7075	27.0766	26.4109		1.2324	0.08415	-1.13137		68.9603	68.7434	65.1872		60.1527	59.0819	57.8092
18.6066	18.4364	13.2723		26.649	26.6387	25.8792		5.71629	2.90061	-3.86497		71.2127	69.4285	64.3054		62.1121	59.7563	56.6547
1.94554	0.43982	1.3197		3.62914	4.87325	6.7247		3.23347	7.56339	5.72163		74.6254	74.3594	74.7834		73.3444	73.225	71.9637
4.17814	0.39689	1.45633		4.03211	4.57586	6.40688		4.54487	7.17113	5.95519		73.4617	73.9129	75.5452		70.2097	72.3341	74.3589
3.16298	1.27711	1.76283		4.96853	8.55939	7.57337		4.84137	8.10331	9.09598		72.8756	73.8747	76.5425		70.2427	72.4266	73.6416
2.16458	1.17714	1.66865		5.18886	4.21255	7.72386		5.02511	7.08293	9.76363		73.4528	74.7643	76.1653		71.5305	73.345	74.8907
1.57657	0.83286	0.27944		5.66473	3.74242	7.04517		4.83376	8.33493	9.13962		74.2761	74.526	77.1738		72.6838	73.2256	76.1399
2.09357	1.11191	0.64334		4.83717	5.31518	5.83144		5.23851	9.07569	10.163		72.4741	75.4067	74.5013		70.5002	74.6846	72.9924
1.49386	0.62742	0.90573		5.71016	4.4603	7.04031		6.31978	6.05452	9.17216		74.3033	73.9154	74.6531		72.6961	72.8474	73.1588
1.53701	1.08282	0.57645		7.61464	5.23046	7.22627		4.81036	8.53631	11.3083		74.8379	74.8126	74.9978		73.344	73.7231	73.1526
2.11799	0.71174	1.29897		3.29108	5.52246	7.19653		3.13983	8.88757	11.3388		72.238	74.712	73.4043		70.3473	73.8484	72.3015
1.51418	1.20814	1.18721		4.06006	3.52237	7.34104		4.33316	7.09103	8.09048		72.6807	73.5371	76.8054		71.1993	72.6749	75.0791
9.07969	10.4687	11.9609		23.3539	20.8431	26.5121		12.2358	11.7913	11.4276		74.3426	72.1416	74.1138		66.5046	65.033	65.9061
8.63704	12.9949	10.0337		23.7541	22.8397	26.1784		12.3399	11.743	12.4555		73.7031	72.3167	73.1525		65.0104	63.2353	65.0019
8.88186	10.9621	11.1506		25.8981	23.5544	24.5552		12.976	9.16733	12.683		73.5838	72.9706	73.6771		64.2219	64.3193	65.6626
12.0889	11.4851	11.2116		24.2713	22.3852	24.848		12.2275	11.1478	11.226		73.1392	73.4712	72.3775		63.5768	66.3326	64.6576
10.0899	10.8326	10.0468		22.9686	21.8134	26.5365		12.2321	11.8617	12.0674		72.441	72.4785	76.1457		63.8308	64.7765	67.9253
9.31035	9.9111	9.86481		24.0193	21.6643	26.3097		12.3739	12.4992	11.393		72.5341	72.3627	74.7116		64.0785	64.894	66.5145
9.78047	9.84654	10.2136		22.4986	20.6765	26.6246		11.7743	10.4708	12.7001		73.3046	72.5327	77.0005		64.7555	65.5791	69.2689
8.56502	9.08739	11.5954		24.6371	21.5194	26.4744		12.5189	13.205	9.86849		74.0531	72.1152	74.6894		65.5784	64.5247	65.9359
8.41306	9.86793	10.9249		23.4072	21.4959	25.2299		11.8333	13.4918	10.4946		73.0065	72.3646	75.2045		64.6524	64.2579	67.6762
9.18441	8.92551	12.1024		27.216	21.0993	26.5787		13.3499	10.6695	12.8287		72.6006	72.0864	75.3698		63.2815	64.9692	67.1025

## Sheet: Hip
H1 (°)				H2 (°)				H3 (°)				RoM Sagital (°)
10 mmHG	30 mmHg	60 mmHg		10 mmHG	30 mmHg	60 mmHg		10 mmHG	30 mmHg	60 mmHg		10 mmHG	30 mmHg	60 mmHg
44.431	42.6364	44.4711		-1.30716	-3.82503	-4.15688		42.8736	41.7474	42.5859		47.3093	47.8992	47.198
45.1865	42.8888	41.3749		-1.00624	-3.48089	-3.54082		42.7889	41.5886	42.6643		48.0016	46.382	46.9642
46.1005	43.3411	44.231		-2.59007	-3.81868	-3.12943		42.9952	39.8859	42.0177		49.4106	47.7518	45.9304
44.685	43.0623	43.5959		-2.06349	-4.67956	-4.07626		44.0621	40.8735	42.4282		48.4407	50.1124	47.261
45.4611	45.0917	43.6353		-1.76463	-3.73366	-4.12485		43.7454	39.3708	42.4916		47.9457	48.3854	46.3302
44.9021	44.4992	42.3411		-1.08824	-3.31566	-3.85687		44.5261	39.2483	41.739		48.5628	47.3749	46.2363
45.6482	42.8489	41.6215		-1.26896	-3.6489	-4.06345		42.8625	40.4132	43.6067		47.6372	47.1541	47.1629
44.9235	43.9452	43.7472		-1.35756	-3.85145	-3.78477		42.9813	39.9094	43.0653		47.0011	47.3567	46.9925
43.7759	43.2689	44.2526		-1.74465	-4.50313	-3.8884		43.2816	40.2626	43.0573		48.0242	48.8135	47.1545
45.5595	44.6843	44.3835		-2.24185	-2.81401	-3.26976		41.8502	40.2861	42.7414		48.9807	47.0583	46.2233
36.5894	33.7056	35.7636		-2.88267	-6.74508	-4.24867		34.9015	34.9589	35.0326		42.7532	43.7444	41.7344
36.5286	35.1413	36.9503		-3.49343	-6.64654	-3.62782		35.0233	33.877	34.8813		43.6474	43.6739	41.486
36.5812	33.5932	36.8853		-1.74147	-6.67162	-3.72754		35.2922	34.6675	35.389		42.1564	43.4739	41.742
37.5532	32.9166	37.4524		-1.74559	-6.19896	-4.93915		34.2308	34.0644	35.2504		41.5511	42.3409	42.9073
37.9245	34.4026	36.2637		-2.00221	-6.79388	-4.72428		34.0436	35.4456	34.253		42.8153	43.8054	42.3724
37.2313	35.3374	34.3536		-1.67534	-5.75653	-4.02443		34.8687	34.5834	34.8679		44.1509	42.9498	43.3428
37.605	35.0318	37.084		-3.05675	-6.09533	-3.9981		34.643	35.0922	35.0257		43.1132	42.8401	41.8368
36.0787	34.4104	35.6119		-1.82162	-5.86176	-3.85362		33.4661	35.5067	34.7535		41.2539	43.3404	42.9085
35.962	35.1516	35.5656		-1.69683	-6.11982	-3.5001		34.6103	36.2319	34.5616		42.1319	43.1356	41.1504
35.4976	35.3173	36.7736		-1.58925	-4.81516	-4.20162		33.3664	36.2387	34.5203		43.033	44.3741	40.8692
33.1247	36.9914	34.7574		1.77186	2.93376	3.10487		39.7083	42.6688	41.8078		38.6661	38.7764	41.5423
32.512	34.7741	35.2852		1.91958	2.56682	3.13237		40.4627	41.9757	40.1003		39.7858	39.5272	42.3882
33.5548	35.2748	35.4207		3.28111	2.42557	2.4796		40.6815	43.396	42.08		39.4834	41.9064	41.7306
32	34.346	34.4376		1.5083	2.10403	2.89906		41.9879	41.5247	42.3036		39.9861	40.4946	41.8326
32.0343	36.6968	36.0049		2.02015	2.32595	2.96078		42.8233	42.3008	41.7998		42.5039	40.2296	43.7715
32.6587	34.1495	35.6894		2.08963	3.60299	3.79635		41.8056	42.4254	42.7109		40.3773	41.9092	40.7751
33.7636	35.9175	33.0934		2.19226	2.79064	3.27337		42.4607	42.7631	42.8333		40.8646	37.3601	43.1217
34.008	34.0556	34.7846		2.09284	2.32422	2.16231		44.3647	40.3342	42.9483		41.7251	40.0199	44.0706
33.9236	35.6685	35.3147		3.03659	1.8329	3.29151		44.0093	43.0198	42.878		41.1039	42.9047	42.5597
34.598	36.0707	34.2355		2.79216	2.59657	3.67945		44.83	44.1397	43.4674		39.0051	41.1048	43.0371
32.3356	32.6406	31.3036		-6.85391	-5.81619	-6.16483		43.5184	42.4828	40.4267		43.3526	41.751	41.5079
31.9396	32.4508	31.6467		-6.80736	-4.91447	-5.66754		43.2731	42.864	40.8589		43.0501	40.6855	40.4637
32.563	32.2771	32.9481		-9.31431	-5.55968	-5.66088		44.0633	43.1448	43.3539		44.6311	41.4404	41.9695
31.7356	32.6529	31.9945		-8.5596	-6.4119	-4.79774		42.798	42.4266	41.0995		44.5519	41.9419	40.0109
31.9348	32.3345	33.053		-8.95966	-6.3729	-6.73454		43.3459	42.7748	42.8619		45.8625	41.417	42.6267
34.1305	31.7539	32.8169		-8.41058	-6.1758	-6.59564		43.2618	41.1711	41.9309		45.5127	41.5792	41.2183
32.9971	31.5566	32.1554		-6.63478	-5.38592	-6.38123		44.6233	42.0343	43.7043		43.5496	41.0093	41.712
33.3827	31.8319	32.6212		-7.58361	-5.83796	-6.69854		43.4343	41.4525	42.7083		44.5269	41.4422	42.2327
32.7689	32.1553	31.5728		-7.21116	-4.92618	-6.71453		43.5546	41.7402	42.7496		44.9478	39.6887	41.2869
33.2967	31.3179	31.2348		-7.38261	-5.12567	-6.56469		43.1031	42.8568	41.8816		43.6685	40.9635	40.905
29.2062	28.6758	29.8029		-12.1322	-12.4981	-13.9624		37.8152	36.9746	37.0888		46.1035	48.4249	48.4729
28.7032	29.8595	28.7908		-10.8457	-13.6464	-13.8511		37.4004	37.8998	37.2247		44.2	46.0021	47.1433
29.1449	30.5701	29.1922		-10.7242	-14.1484	-13.7336		37.0357	36.7803	37.036		44.9405	48.3196	49.0324
30.1472	30.1048	28.5558		-11.9897	-13.9285	-13.6165		36.8665	36.594	37.6128		45.3047	48.8693	48.075
29.7247	29.869	30.1707		-11.3676	-13.2156	-14.9311		37.726	36.4626	36.6422		45.2621	48.8365	49.4678
28.2233	28.4214	29.9099		-12.5574	-13.3855	-14.3653		36.6819	35.6487	40.7073		46.7752	48.0417	48.2748
29.7031	28.329	29.8659		-12.2474	-13.8533	-15.1158		37.821	36.3603	34.4673		44.9319	48.6854	48.1179
28.2986	29.8865	28.8171		-13.1636	-14.2819	-14.3732		37.026	35.1467	35.2518		46.0328	48.9379	47.0763
28.6699	28.7541	28.5712		-12.4944	-14.3582	-13.5419		37.7091	36.5023	37.4606		46.193	50.4062	46.4476
28.4612	29.6395	29.2592		-12.6893	-14.0687	-13.7661		36.4622	35.3143	36.9007		47.3511	48.794	47.4865
25.5809	27.3978	28.4744		-15.4688	-15.5446	-15.5727		29.972	29.9825	29.5697		42.3012	43.1324	43.3318
25.8924	27.347	27.9648		-15.5145	-15.2569	-14.61		30.9707	30.406	30.1165		42.3289	42.8954	42.7411
25.7792	27.7649	27.7108		-15.2439	-16.1299	-14.6794		31.811	30.1494	30.7228		43.1121	44.1763	42.2157
25.2314	28.4864	27.8708		-15.0441	-16.4093	-14.3997		30.5311	30.6153	29.8688		41.5892	44.5086	42.1579
24.773	27.2912	26.3023		-15.9068	-15.4987	-14.5888		28.7938	30.499	31.1632		44.0686	42.9341	41.783
26.4082	27.679	26.6882		-15.2152	-15.6185	-15.6032		29.8786	30.0488	29.9811		42.8655	43.5311	43.7659
25.6344	27.3972	27.6869		-15.3542	-15.996	-13.7862		29.8938	31.1497	30.698		42.5655	44.0664	41.0179
25.7383	28.5104	26.7815		-15.9809	-15.747	-14.0879		29.2347	30.1522	30.5291		43.4045	44.0205	41.0358
24.9547	26.7525	27.4044		-14.9091	-15.2235	-14.6229		29.8024	29.2891	29.6359		42.1038	42.1534	42.4388
26.3668	27.3699	27.3211		-15.1154	-16.0202	-14.0147		28.8666	29.4473	31.1453		42.4621	43.1515	41.2798
28.6769	28.1345	29.2993		-9.07772	-9.38925	-10.3968		42.0551	39.1295	37.9051		40.5053	40.4518	43.7975
29.6445	28.7587	29.0126		-8.40545	-9.13638	-8.26334		40.706	38.4812	38.2961		42.0146	41.8216	38.8189
30.4185	28.8073	28.6356		-9.16613	-10.1539	-9.18348		41.3623	38.4627	39.2011		40.502	41.7755	41.1044
27.9598	28.4945	29.6509		-8.90324	-9.29742	-10.1895		39.6014	37.8087	38.372		42.0609	41.6711	40.8343
28.6592	28.814	28.1736		-9.51035	-9.99479	-9.95987		41.4507	36.907	40.504		41.7053	42.7475	39.4448
28.0545	28.4701	28.275		-8.13443	-9.85596	-9.81919		41.5764	37.7299	40.2734		41.3676	40.7933	41.1598
29.9794	27.6863	28.5362		-9.01536	-8.97425	-10.2685		43.5427	38.0874	38.1671		40.4675	41.6609	39.926
28.3476	29.415	28.4804		-8.38797	-9.82091	-8.49213		40.6201	38.5204	38.6952		40.5709	39.3478	39.6239
29.1614	28.2767	27.8389		-7.15937	-9.54759	-10.4419		41.1157	38.2979	37.4397		39.8617	42.1376	41.8422
29.3856	29.8646	29.4825		-7.33136	-9.76571	-10.6086		42.5037	38.9133	35.5944		38.9366	40.3022	43.7685
36.9984	35.7807	38.3027		-6.8751	-7.94643	-5.84424		36.7022	37.5596	35.6372		52.5659	51.0942	52.0049
36.4396	32.871	37.8314		-6.4318	-6.05571	-4.02315		35.7583	36.7867	35.8641		51.6127	52.0854	49.929
37.5125	36.2877	38.2012		-6.71386	-4.66518	-4.76457		34.7058	35.0413	39.8844		51.7317	51.4637	51.1878
37.7175	36.4298	38.277		-5.2306	-5.30737	-4.29505		34.4584	35.266	39.3342		52.9541	52.6648	48.8443
38.0642	37.3615	37.8954		-4.2847	-5.57274	-5.37337		36.8797	35.5469	37.5466		50.1427	52.0166	49.6283
35.3834	37.9332	39.0305		-3.2211	-4.76664	-7.5699		34.7415	35.6952	38.5952		51.8813	50.8207	53.9049
36.2577	38.2623	38.4788		-4.07043	-4.91744	-5.70245		33.9462	34.4316	37.4069		50.2824	51.7607	50.9596
32.4997	36.6904	37.1364		-4.66487	-5.01131	-4.98995		33.8986	36.1737	37.5475		49.7842	51.1403	48.9852
35.2003	35.8005	36.9805		-5.17158	-3.97569	-6.1779		33.1601	35.8636	36.5507		51.9496	50.6956	50.4054
36.6973	37.1295	36.4089		-4.24916	-3.24804	-4.67699		35.7312	35.9775	36.7744		50.9448	52.3573	48.8859
39.1095	43.2174	40.4353		2.55763	3.97238	0.58991		39.7766	44.0653	44.127		41.3166	40.7014	45.9266
38.3774	42.792	40.1873		2.45527	3.32517	1.67998		38.8443	45.0757	44.2828		42.2889	39.7285	44.0885
38.4597	39.9723	40.2378		2.00383	3.46081	2.17293		38.9537	44.4196	44.1945		42.314	39.9914	43.0268
39.0783	41.2281	38.4381		2.74943	3.65394	1.36944		39.4248	44.9064	43.5926		41.1249	41.2296	45.7412
38.7536	43.5341	39.9128		2.94083	3.70154	1.80394		39.0863	43.5786	44.2236		41.9882	41.1511	44.241
38.7571	41.1105	41.5224		3.28865	2.82757	1.8393		38.8922	43.5741	44.3872		41.5082	42.4002	44.3694
40.1457	42.7903	40.1707		3.21894	3.15723	1.25738		39.1719	42.8584	43.9176		40.9616	42.8871	43.7793
38.3946	41.3118	39.4534		3.12311	2.96934	2.32792		40.6439	42.9964	43.9695		41.1876	41.5717	42.6126
38.2861	40.9325	40.3491		3.00934	2.34764	1.95058		39.7009	43.6982	44.8104		40.8084	43.0322	42.1194
37.6097	41.819	40.7049		3.08246	3.34502	2.20838		38.8965	44.9856	44.5248		41.2235	40.2938	44.5021
22.0551	23.7124	23.3741		-12.5381	-12.9252	-12.5563		41.3573	42.5319	41.9637		45.9451	46.7205	44.992
21.0107	25.757	21.5473		-12.3038	-12.3003	-12.1433		41.9839	42.1214	42.0975		45.4347	46.5781	45.6762
22.9676	23.0928	24.0362		-12.6303	-12.6214	-12.1027		41.5859	40.5434	42.6441		46.574	46.7314	45.6314
23.298	22.6222	21.6073		-12.4025	-12.276	-13.3032		42.7622	41.8212	42.1451		44.8222	46.8566	47.6815
24.0343	22.7379	22.9592		-11.9343	-12.1772	-11.859		41.2821	40.2981	43.0739		46.7646	46.9249	45.3699
23.8271	23.2433	22.8277		-13.3328	-12.016	-11.2741		42.6179	42.765	42.9618		46.6745	46.5926	43.9428
23.917	23.7621	22.3718		-12.7028	-11.5005	-10.7429		43.0043	41.7577	42.2602		48.3108	46.8083	44.2203
23.7269	22.5391	22.5815		-12.5848	-12.5066	-10.5412		41.8923	41.2834	42.4427		48.0976	45.0069	44.7446
22.8515	22.0744	22.9582		-12.7092	-11.7187	-10.4659		42.1112	41.8743	41.7794		45.5753	44.9066	44.2022
22.3217	22.5022	24.3781		-12.4877	-12.4413	-10.4778		42.0682	42.5529	40.9487		47.8182	45.3254	43.3352
23.8258	32.2802	25.1899		-10.4905	-8.73788	-8.9607		37.8638	35.8898	36.4482		43.7226	48.8277	46.0709
24.449	28.7888	26.4857		-11.1669	-8.57406	-8.8099		38.8776	36.0099	35.8319		43.0271	46.7963	44.4925
25.3617	30.7441	27.0745		-10.9542	-7.8616	-8.57296		37.8575	36.0753	35.5073		44.5498	44.5867	43.3404
25.2342	29.7739	27.113		-10.5135	-8.4075	-9.52185		38.1182	35.779	35.492		45.5928	45.0247	44.4083
26.8421	28.7456	27.3764		-10.1106	-8.98877	-9.70934		39.3154	36.835	35.7968		41.9772	46.7057	44.8063
24.3815	29.3748	27.6158		-9.29197	-8.40731	-8.78878		38.8783	36.8	34.9316		42.5587	43.643	44.1973
28.476	29.8206	28.8361		-10.9308	-8.90405	-9.48354		38.7578	36.1843	35.8616		43.8783	45.4158	44.9804
27.4059	28.7817	28.3075		-10.0997	-9.08494	-10.0417		38.1923	35.2325	35.6391		43.3149	45.7028	44.1367
27.0125	26.1769	29.3076		-9.70897	-9.38316	-9.39079		38.8346	36.2234	34.6964		44.7885	44.8213	46.4191
28.5743	28.4922	28.7188		-9.90906	-9.04629	-8.34795		38.4119	36.161	36.0193		41.8316	45.5943	42.3822
41.0416	42.1601	42.8777		-0.66106	-0.08313	-0.80076		39.9219	43.6127	39.3666		46.3717	44.9705	45.8409
41.0115	42.0121	43.9026		-0.24486	-0.55901	-0.22817		40.8133	42.8469	39.0574		46.0294	42.4979	45.0884
41.764	42.3368	42.1557		-0.34983	0.26796	0.59852		40.5236	42.7233	39.2446		46.4822	43.0038	45.4797
39.6687	40.4834	44.5952		0.32404	0.35182	0.71687		40.9682	42.6408	38.9894		44.2253	43.6477	45.2718
40.922	40.9294	42.6319		-0.125	-0.12427	0.03231		38.8802	42.7849	39.0764		45.3118	44.361	45.3543
39.9877	41.5121	42.9289		0.21952	-0.1156	-0.09332		41.2178	42.7729	39.4873		45.0993	44.5901	47.5682
41.1375	42.5498	43.3599		-0.23807	-0.449	-0.14047		40.7947	41.9569	39.2223		44.9406	45.5959	46.3679
39.6805	41.5368	42.8977		-0.36774	-0.08997	-1.02341		40.9313	42.2117	37.6587		44.9226	44.3099	45.5151
39.3174	41.4424	39.4556		-0.22018	0.30119	-0.50999		38.5109	43.6619	39.0117		44.8899	43.6282	45.4192
39.2179	41.8233	40.9309		-0.5397	0.11419	-0.64051		38.1705	43.3607	39.4598		45.8024	44.2031	46.9497
38.6576	40.3162	38.3789		-8.68607	-9.51934	-9.5378		39.6805	40.3225	40.0941		51.6178	51.1706	50.1655
39.8712	39.7621	39.2411		-9.61372	-8.02017	-9.58017		39.0265	40.0652	39.2099		51.5421	50.1468	50.6033
39.8337	39.5426	38.923		-7.86472	-8.91548	-9.88178		39.8715	39.4783	39.3674		50.3112	49.6317	51.1443
39.8347	37.8723	38.2548		-9.55653	-10.3868	-8.62		39.1519	40.3424	39.9279		51.9423	50.8113	50.1716
37.7118	38.6201	38.5573		-10.7258	-9.57978	-10.0551		40.0637	39.9248	38.921		52.3001	50.0548	51.5996
39.1484	37.9955	38.5356		-8.87064	-10.1748	-8.96463		39.2438	40.5485	39.4862		51.021	50.8701	50.9767
38.0708	38.7214	39.121		-8.81646	-9.81406	-9.76299		39.6517	39.842	40.7789		49.4859	51.4141	50.7609
37.9969	39.8546	38.1727		-9.86024	-9.71362	-8.86228		39.5168	41.4121	40.1911		51.5316	51.0164	50.5288
38.2751	38.8551	37.7929		-9.46174	-8.71764	-9.37653		39.1023	40.7081	40.5363		50.4818	49.8351	50.2733
37.2246	39.3333	38.2387		-10.3758	-8.61001	-9.21739		39.8993	40.4782	40.7384		52.265	48.7647	46.8487
40.951	40.3224	40.9449		-1.40295	-1.82846	-0.63521		39.1388	39.1951	36.2636		43.6917	42.0065	40.1501
41.0644	40.0756	39.9729		-1.28439	-1.50509	-0.81293		39.1114	39.0571	36.8539		44.0213	42.6323	41.3339
41.5916	40.8309	41.0079		-1.88803	-1.76457	-0.88139		39.6548	38.9351	36.7643		44.4441	42.8995	40.9339
41.46	41.0284	41.1662		-1.80547	-1.91757	-0.84733		40.3043	39.3576	36.817		43.9854	43.1703	40.5835
39.8188	41.4934	40.4995		-1.08254	-2.05268	-0.58173		39.5668	38.9538	36.1917		42.294	43.1061	39.6512
40.2703	40.8095	38.9467		-0.54715	-2.13637	-1.69047		40.0402	39.8771	37.0697		41.5374	43.8866	41.5234
39.1523	41.8554	40.5438		-1.46242	-1.70689	-0.97281		40.1955	39.825	37.2575		43.1436	43.8867	42.1546
40.3441	42.1848	42.1247		-1.77653	-2.26863	-1.81951		40.4079	39.1574	38.1975		45.368	44.0134	42.5142
42.3489	41.5256	41.5509		-1.62666	-1.50239	-1.16088		39.9489	38.6515	39.1632		45.9291	43.5648	42.9668
42.9754	41.9574	42.564		-1.52734	-1.3352	-1.48258		37.5154	39.0751	38.6318		45.2227	43.0119	43.5882
31.6866	29.1867	29.1934		-5.36806	-5.41885	-4.60434		36.305	35.2555	36.6347		43.7661	44.8215	43.9752
29.2139	29.0322	29.8396		-5.98195	-4.58873	-4.07219		38.2026	36.2525	35.9929		43.5124	42.8656	43.8812
30.1393	29.448	30.092		-5.20128	-4.6655	-4.25634		36.9386	36.4807	36.262		42.9513	43.7119	43.1218
29.1173	30.3286	29.1678		-5.87194	-4.55954	-5.57929		36.7998	36.6065	35.7244		44.1879	42.3246	44.7984
30.2274	29.4781	29.8905		-5.84046	-3.55314	-4.73273		37.3271	37.473	35.5227		43.6461	43.1339	43.2387
29.4912	30.7002	30.0927		-5.48164	-4.5056	-3.42825		36.8355	35.4251	36.4286		43.4292	44.1584	43.4978
29.7513	30.5827	31.0261		-5.65837	-4.96195	-4.36567		37.2507	36.7394	35.8019		43.1412	43.683	44.2867
30.1616	31.5065	29.291		-5.75677	-5.55628	-4.48906		38.2218	36.6879	36.5104		44.2899	43.9051	43.6174
30.8275	30.1403	29.8182		-5.23616	-5.31289	-5.18873		37.4289	36.5757	35.9826		42.7776	44.3435	43.8829
30.0095	29.7017	30.3502		-5.79805	-3.59933	-4.41901		37.4352	35.6849	35.7593		43.618	43.1619	44.7654
37.4943	37.9258	39.7682		-3.33622	-1.05362	-3.18097		40.6787	41.6894	42.1813		42.7222	42.0174	44.7916
35.7459	37.8647	39.3964		-3.53285	-2.14424	-2.50159		42.1489	40.8537	41.6721		44.7868	42.7646	42.4083
37.7826	37.6741	37.6934		-3.29564	-2.51242	-2.92921		42.9275	41.285	41.9813		44.0081	42.8913	43.7515
37.355	36.7094	38.091		-2.65021	-2.05171	-3.22483		41.5901	42.0938	42.0808		44.526	43.7858	43.5427
37.4901	37.3912	38.3911		-1.79461	-1.71114	-2.5671		42.7063	40.8698	41.9049		43.3618	41.8411	43.3065
37.0643	37.4547	38.6318		-3.20295	-2.02752	-3.47751		41.8108	41.1175	42.1422		44.5559	43.1923	43.7151
37.3721	37.2865	37.9096		-2.4179	-1.26185	-3.49666		42.1032	41.4921	42.4488		42.7712	42.1608	45.484
35.8748	36.8831	39.8664		-2.74213	-1.93247	-3.07122		41.2657	40.807	43.7376		42.8496	42.9255	44.8055
36.2549	36.6535	38.9823		-2.23417	-1.81818	-2.91148		42.5102	42.1237	42.8123		42.6346	42.2355	43.3657
36.5109	36.3142	37.8074		-2.44897	-1.7121	-3.00124		41.5336	40.7561	42.0241		43.2862	42.1165	43.8876

## Sheet: Plantar pressure
Peak pressure (kPa)																														Average pressure (kPa)
Hallux				Lesser Toes				Lateral Forefoot				Medial Forefoot				Midfoot				Lateral Rearfoot				Medial Rearfoot						Hallux				Lesser Toes				Lateral Forefoot				Medial Forefoot				Midfoot
10 mmHG	30 mmHg	60 mmHg		10 mmHG	30 mmHg	60 mmHg		10 mmHG	30 mmHg	60 mmHg		10 mmHG	30 mmHg	60 mmHg		10 mmHG	30 mmHg	60 mmHg		10 mmHG	30 mmHg	60 mmHg		10 mmHG	30 mmHg	60 mmHg				10 mmHG	30 mmHg	60 mmHg		10 mmHG	30 mmHg	60 mmHg		10 mmHG	30 mmHg	60 mmHg		10 mmHG	30 mmHg	60 mmHg		10 mmHG	30 mmHg	60 mmHg
415.571	393.755	454.408		220.767	171.238	349.963		350.69	364.291	359.093		304.376	279.157	376.384		93.2034	142.905	204.742		296.34	336.631	349.505		311.483	316.405	322.438				78.1778	67.8194	63.3891		32.8708	35.2034	51.8308		68.1112	77.9272	58.6917		65.8052	61.7239	72.7103		22.5868	27.2499	35.2772
449.883	525.348	578.944		210.694	180.799	356.858		344.038	357.288	366.149		299.367	319.664	362.433		87.9515	129.411	199.571		296.34	316.108	337.924		311.483	290.226	317.24				84.0594	71.5307	70.0503		30.8353	28.4619	53.0763		64.1372	66.7612	57.6725		70.8179	79.2903	76.0932		21.3634	24.6161	34.3342
388.315	558.502	534.882		200.621	201.079	356.858		364.587	350.367	359.093		299.367	324.727	369.435		91.8837	139.538	204.742		301.457	336.631	343.095		316.654	311.153	322.438				69.7459	75.3706	67.3371		29.2651	29.0338	50.5298		71.9946	65.5383	56.1155		62.1523	82.9897	75.0542		25.3015	24.6225	33.8248
473.691	424.701	569.652		250.931	167.952	363.779		364.587	364.291	373.206		279.248	279.157	369.435		93.2034	136.171	209.94		296.34	326.37	356.561		316.654	300.703	327.663				86.0592	69.4083	64.6653		37.3643	33.3459	51.5258		76.8979	74.5273	56.1621		66.8754	67.2908	69.0529		21.1832	26.488	36.3704
374.741	461.141	544.874		205.658	226.53	348.024		357.639	378.215	339.648		319.432	334.854	362.433		102.818	142.905	199.571		306.547	326.37	332.699		316.654	305.901	312.015				70.8273	61.3556	77.8768		30.5762	30.5954	48.7219		74.8563	71.7555	48.7289		62.9033	71.9997	91.2655		27.2792	29.8286	30.0754
505.283	568.036	502.644		190.548	216.35	349.963		333.965	343.768	359.093		299.367	314.627	369.435		86.6857	136.171	199.571		296.34	316.108	337.924		311.483	295.478	322.438				85.0805	67.6933	70.2685		28.0441	28.047	50.9848		64.0073	63.3006	55.1712		72.2313	77.6496	79.4743		21.9585	26.3375	31.5455
449.883	568.036	439.729		200.621	221.44	338.409		350.69	357.288	352.01		304.376	314.627	362.433		87.9515	136.171	199.571		301.457	326.37	332.699		321.852	311.153	306.79				82.7785	70.8969	66.5576		29.9419	29.1455	52.8766		67.525	64.5251	61.5103		69.4279	80.14	72.0904		21.8844	24.4222	33.0821
429.199	396.933	478.566		190.548	196.016	370.701		344.038	364.291	380.316		322.152	289.257	383.386		85.3121	139.538	204.742		286.132	336.631	332.699		306.231	316.405	317.24				88.6986	64.0497	67.8024		32.1696	32.6949	55.598		66.8746	71.1145	60.4358		71.4687	62.2668	74.8723		22.4253	28.4074	33.6403
449.883	517.295	518.804		205.658	241.774	370.701		350.69	357.288	373.206		312.456	329.817	362.433		86.6857	146.298	209.94		301.457	336.631	356.561		321.852	316.405	332.887				82.6793	70.5232	68.3086		31.0714	34.3515	53.8336		69.0637	68.364	56.3702		69.3824	78.6426	74.7503		22.5978	26.4065	33.2368
589.96	453.088	569.652		240.912	251.955	349.963		333.965	371.293	352.01		278.44	324.727	362.433		76.3166	149.638	199.571		286.132	336.631	322.33		301.033	321.603	312.015				103.21	65.0124	80.4933		33.3336	35.4554	53.3079		60.119	66.4251	53.6143		68.7992	73.0798	88.6576		20.061	28.1854	29.5479
383.305	357.504	333.022		148.911	168.41	163.212		177.109	175.385	195.342		179.974	174.604	165.663		114.803	140.346	143.551		257.799	256.372	261.408		257.51	245.572	255.51				65.742	64.2075	52.0076		23.5365	30.1825	23.2898		51.5479	52.1018	49.7769		41.7967	42.3881	38.2147		24.2009	29.5449	30.0889
457.855	376.68	304.608		119.635	163.212	173.231		153.705	179.075	210.425		215.014	209.428	148.21		109.875	140.346	146.756		242.825	251.362	271.481		247.41	245.572	265.529				82.2752	64.7941	50.8498		20.6246	28.483	25.4641		41.4245	50.544	52.6447		51.7435	46.6267	37.2547		20.2047	29.2037	30.3512
450.098	329.09	399.034		135.902	168.41	150.257		166.875	185.324	166.875		199.958	167.359	172.1		111.571	140.346	133.909		247.78	256.372	246.353		252.447	250.447	245.41				78.7009	63.507	67.8928		23.6691	28.6664	22.3094		45.9312	52.5194	43.3768		50.2991	40.8009	42.3507		21.3206	29.2206	28.2283
376.68	363.348	334.019		155.374	169.703	159.98		199.248	184.138	179.075		189.939	189.525	165.663		111.571	133.909	137.114		237.788	236.28	256.372		242.374	230.274	250.447				71.3904	67.069	57.6915		25.6781	31.0756	23.1915		53.6387	51.5936	48.6636		48.8362	47.3656	37.9999		22.9647	27.751	29.1888
396.637	329.709	299.68		152.169	178.267	166.471		189.148	194.184	210.425		184.93	189.525	151.254		111.571	146.756	146.756		236.28	266.472	267.791		242.374	260.493	255.51				65.1321	58.1472	51.0113		24.6888	29.7794	25.4342		49.8078	50.9269	53.8691		46.1879	44.9875	37.6319		23.1132	29.5802	31.18
329.09	383.305	370.028		161.892	159.98	156.721		195.342	179.075	174.093		168.663	214.438	176.974		114.803	140.346	137.114		252.763	251.362	246.353		242.374	245.41	250.447				58.8434	60.6183	61.278		27.3476	25.6483	22.6255		59.4019	45.223	44.8084		44.9502	44.8212	42.2999		25.4867	29.2176	29.4925
389.985	334.611	370.028		152.169	169.703	156.721		174.093	180.314	179.075		179.974	174.604	176.974		109.875	143.551	140.346		237.788	261.408	251.362		237.311	255.51	250.447				70.6454	59.675	63.2696		28.6495	27.6234	24.3177		53.4167	50.5545	46.0232		49.7118	40.4093	42.7032		22.9345	29.9502	29.1886
376.68	416.594	370.863		152.169	163.212	156.721		179.075	184.138	174.093		175.1	229.385	181.93		118.008	137.114	140.346		252.763	251.362	256.372		257.51	245.41	250.447				68.0095	69.8791	63.6435		25.8063	24.6759	24.5084		54.0557	43.7192	46.0776		44.3027	50.0176	43.7716		24.1946	27.8295	29.1563
389.985	350.878	334.019		137.303	163.212	156.721		174.093	174.093	175.278		184.93	170.591	176.974		116.204	143.551	140.346		252.763	271.481	252.763		262.493	265.529	245.41				71.8382	63.8211	56.1416		23.2522	26.7903	23.8629		49.6868	48.9776	49.7244		45.9464	39.1435	41.0367		23.7296	28.9646	30.0515
334.019	396.637	309.483		153.516	163.212	163.212		200.379	179.075	185.324		159.021	214.438	157.691		121.24	141.531	143.551		267.791	251.362	261.408		262.493	250.447	260.493				56.1968	72.2453	53.7316		20.6931	28.6228	26.0623		52.2921	47.3332	50.0723		35.5268	49.4423	38.2544		27.6369	28.1674	30.4116
377.542	344.361	307.275		183.277	153.381	173.096		231.298	155.321	187.02		233.409	315.381	305.416		175.456	188.475	163.643		292.839	257.799	307.867		262.87	220.013	255.779				59.125	81.0542	51.9519		43.0939	41.1786	33.5282		75.514	65.2117	62.7581		47.5808	77.5817	64.8598		33.3062	33.9084	38.2161
417.564	329.709	292.246		163.212	193.323	173.231		159.522	226.396	211.637		283.369	275.386	299.787		166.891	157.583	163.643		282.82	297.848	297.848		252.689	255.779	245.572				74.4102	63.9322	48.928		41.9899	44.7556	32.4886		65.0675	76.38	63.7588		61.6322	60.5525	62.4586		29.7307	34.9338	40.5007
389.581	315.085	257.261		163.131	193.323	188.313		163.589	245.599	221.467		403.677	225.426	249.558		160.643	166.902	183.438		307.867	317.859	272.801		278.221	271.104	230.22				72.6061	53.0538	52.6592		36.4928	40.8157	39.6461		58.4248	77.5309	75.2715		75.1787	52.5693	66.1216		33.1677	39.7741	39.7565
474.634	382.659	177.244		127.418	156.613	191.222		117.453	153.705	320.094		369.23	373.152	174.766		129.266	151.335	208.486		287.802	307.867	302.831		257.779	265.96	245.572				103.116	81.0381	33.2648		39.1349	39.818	34.54		47.1977	60.2281	81.33		83.2976	83.8409	41.3572		23.1327	35.0156	46.9605
310.183	403.343	307.275		196.231	133.909	166.336		295.29	127.338	166.875		174.103	428.175	310.399		180.438	123.809	178.456		322.895	282.82	292.839		288.429	250.689	245.572				44.6506	92.1124	61.5738		39.2471	29.5979	37.1104		82.1307	40.7958	63.8537		38.8022	99.7347	76.6097		38.665	28.6538	39.521
344.361	305.335	192.245		188.313	198.359	183.277		250.931	227.15	315.139		228.426	255.429	185.431		180.438	163.777	208.486		312.877	342.879	292.839		273.104	296.663	240.482				55.3855	60.4154	36.2414		43.7583	44.0716	34.6588		81.0554	75.0929	81.2668		46.6885	56.6901	45.2953		35.261	36.1175	46.5493
350.878	329.709	197.228		173.231	218.451	203.395		221.467	300.218	345.007		228.426	195.423	185.431		166.891	173.581	213.522		307.867	307.867	307.867		278.221	260.87	255.779				56.1459	56.0266	36.8715		39.4042	50.0313	39.3853		70.6691	91.7293	87.2923		46.6545	52.0953	43.3461		33.9413	37.1795	45.9618
315.085	344.361	222.248		188.313	188.313	188.313		241.155	226.396	265.448		183.449	280.369	214.384		205.486	163.777	208.486		332.834	332.834	297.848		293.519	276.221	240.482				54.618	57.3303	41.4276		44.6234	39.6162	34.8764		85.054	72.6772	76.2879		44.1277	53.0571	52.3495		34.4027	39.9028	45.2019
430.922	295.532	287.264		143.659	203.395	178.267		143.82	250.931	206.708		438.097	210.425	285.405		135.542	178.51	173.419		332.834	322.895	302.831		288.429	271.104	250.689				83.9065	52.5017	49.5481		36.7725	43.6283	36.5201		50.2145	80.6418	69.8784		75.9259	48.3296	61.835		29.2589	38.1683	43.9852
334.611	312.284	247.269		173.231	163.212	173.231		177.351	172.315	225.776		268.421	300.38	235.391		170.419	183.438	203.503		327.905	317.859	287.802		293.519	260.87	235.337				65.5741	64.2293	45.1857		41.5222	37.3413	35.1249		66.7376	66.2114	71.1152		64.0077	63.8479	56.1898		32.1858	38.062	42.0037
711.48	599.682	581.503		164.666	193.888	196.016		152.062	204.93	225.426		264.758	220.255	188.044		162.636	158.822	158.822		237.546	242.717	258.257		235.856	239.054	254.675				87.0232	71.301	57.7179		43.2113	42.9041	39.5318		31.5533	36.8591	39.5526		60.7914	53.0973	44.3214		21.9389	27.9366	30.1632
538.168	491.144	514.629		224.214	234.314	214.115		235.714	256.183	245.949		181.86	159.926	155.644		169.477	162.215	162.215		253.14	258.257	258.257		251.504	249.504	254.675				56.1078	56.9071	59.6535		47.6287	46.8472	39.4625		38.8798	41.8063	40.9601		44.692	41.8559	41.1797		29.5372	31.2706	31.1092
225.184	645.118	522.466		315.193	193.888	203.988		349.747	199.84	235.714		146.282	184.058	146.594		166.056	155.401	152.008		263.482	242.717	237.546		256.675	233.856	233.856				34.5585	72.3585	58.8966		58.952	45.408	44.8364		54.9179	37.747	43.2388		29.0498	49.0587	44.621		39.1087	27.7123	29.5029
608.759	554.22	530.331		198.951	224.214	209.051		199.84	235.714	240.805		238.822	166.471	162.35		174.782	158.822	155.401		263.482	253.14	247.942		261.9	244.279	244.279				68.6235	60.6804	59.5027		44.0508	44.8012	42.183		33.5196	40.483	41.2399		52.8261	42.5899	44.3302		26.5318	30.9162	29.9656
467.605	672.32	554.22		203.988	185.862	209.051		199.84	189.552	235.714		192.202	225.453	162.35		180.007	158.822	158.822		279.049	247.942	253.14		277.494	244.279	249.504				60.2265	72.4585	60.273		50.2532	38.6542	41.1069		38.5369	33.7082	40.2127		47.1441	50.1744	43.9981		29.0838	28.671	30.2504
444.577	599.682	538.168		244.414	201.079	206.169		251.093	210.075	230.57		159.613	209.913	214.088		185.259	169.056	165.636		273.851	263.482	258.257		272.269	259.9	254.675				52.3294	61.0656	53.7329		51.7694	41.2509	37.8876		42.0033	36.7325	37.1997		38.7513	46.059	44.2559		31.261	30.987	31.3467
581.503	645.118	563.323		201.079	190.952	198.951		194.696	194.696	230.57		275.127	241.02	143.282		174.782	158.822	158.822		258.257	242.717	242.717		256.675	239.054	239.054				70.9844	71.4583	60.9631		44.1155	40.2243	46.8414		33.6583	35.7477	43.026		56.9423	52.425	45.7217		26.2482	28.7842	30.3299
572.399	636.041	645.118		209.051	167.952	185.862		210.075	174.227	204.93		207.715	220.255	224.484		169.477	155.401	158.822		258.257	237.546	253.14		256.675	233.856	249.504				61.7101	73.9297	63.0646		46.4264	36.8699	39.756		36.7235	33.4757	38.373		46.6067	51.3638	50.0718		28.4557	28.0944	31.105
314.089	554.22	554.22		234.314	201.079	209.051		235.714	215.192	235.714		136.263	173.662	152.304		174.782	148.587	155.401		263.482	227.15	247.942		261.9	223.406	239.054				43.8247	65.9079	63.6355		48.5282	43.2347	43.4033		39.6133	37.9587	41.5661		34.7758	46.3841	43.565		33.1717	28.4115	29.156
319.017	319.017	437.817		269.703	264.64	229.251		276.652	292.031	261.327		132.923	153.247	153.247		180.007	172.477	158.822		268.68	279.049	253.14		267.125	270.269	249.504				41.1813	39.2894	48.176		56.4363	50.3061	43.3063		47.258	45.4798	44.0733		30.6369	33.9725	39.0263		36.0638	37.9374	33.2556
370.351	253.328	304.204		268.976	289.31	279.211		203.961	214.384	240.509		264.758	225.453	210.64		169.935	193.861	172.477		227.15	253.14	232.348		225.406	243.713	223.406				73.6701	51.4108	49.1801		44.7789	51.6497	53.3518		28.8329	33.2743	38.6364		51.553	37.9172	41.5296		24.489	36.9566	34.6828
316.809	220.013	274.578		273.932	304.581	289.31		214.384	240.509	245.707		280.325	189.202	189.633		185.259	188.259	158.822		247.942	247.942	206.331		241.054	233.856	197.362				53.1103	41.156	49.7845		50.0952	57.9174	58.4199		34.6453	43.4286	41.345		39.5802	32.3464	42.5173		35.9354	42.6511	33.0992
269.219	253.328	506.792		278.914	274.147	251.955		209.159	209.159	209.159		223.255	225.453	184.354		201.311	178.159	165.636		263.482	232.348	221.979		261.9	223.406	212.983				53.2005	53.2258	52.0103		54.0622	53.7722	51.7419		34.4434	34.1208	37.0167		38.3698	39.0059	37.7526		33.5376	36.0034	33.8379
263.913	322.114	350.097		274.147	248.75	284.274		198.736	188.313	235.284		218.111	287.641	199.571		190.565	188.609	177.782		253.14	242.717	237.546		246.279	233.856	228.631				67.0873	66.1714	47.3325		55.9761	44.4457	54.6202		32.7584	28.4651	38.7654		45.2265	46.1222	40.7655		28.0088	34.587	36.0371
309.16	209.886	356.858		244.091	304.581	274.147		172.692	235.284	230.059		244.02	184.058	236.926		190.565	188.259	193.565		247.942	242.717	253.14		241.054	233.856	244.279				69.395	48.254	45.4067		41.967	61.2177	46.3989		26.7979	39.9328	32.9033		46.057	36.7989	37.2581		28.7874	36.2858	36.2337
205.738	163.939	155.859		294.401	318.048	328.228		240.509	261.354	303.1		186.923	183.923	214.599		190.861	177.782	172.477		247.942	237.546	242.717		241.054	228.631	228.631				53.479	37.4105	25.1204		61.0993	60.2091	48.2581		41.8258	43.4231	48.777		42.1525	30.7717	24.2167		29.491	40.6865	43.5921
150.85	232.186	390.55		312.984	294.401	257.018		261.354	235.284	224.807		197.184	209.913	279.049		185.259	178.159	177.782		253.14	237.546	247.942		246.279	228.631	233.856				35.1041	48.6659	46.8449		54.7308	57.2381	41.5164		45.0532	38.9317	31.3062		29.272	37.5984	41.4517		40.1134	37.5785	35.7591
258.634	274.497	363.618		284.274	279.211	274.147		209.159	214.384	230.059		218.111	246.218	268.492		195.844	183.357	198.844		258.257	242.717	258.257		251.504	233.856	254.675				45.8026	55.8049	47.7524		52.0575	47.7862	40.3582		35.3419	31.4106	28.7321		33.2438	41.4809	39.3219		39.2343	34.7961	34.0771
211.017	316.809	572.399		293.889	263.994	231.594		230.059	198.736	193.511		172.918	282.523	247.484		180.007	183.007	183.357		237.546	242.717	247.942		230.631	233.856	239.054				50.1448	53.4697	61.3935		62.2201	48.137	41.8868		42.1071	32.0168	29.6608		37.644	40.3697	44.528		33.459	37.5777	30.9034
289.364	189.687	338.786		269.057	314.735	289.31		203.961	250.931	245.707		244.02	183.923	221.144		166.406	183.007	177.782		216.754	237.546	242.717		214.983	228.631	233.856				67.9915	40.8826	45.758		62.6181	56.2925	52.7812		38.4801	39.7504	37.3479		48.9374	33.5602	39.4147		26.5787	39.6378	35.1883
256.56	466.85	444.308		270.323	216.242	254.029		174.093	166.875	199.248		164.057	185.431	189.552		108.932	92.8638	130.677		131.997	105.764	155.105		119.83	96.4997	147.106				59.7584	82.3332	51.226		61.0998	51.8073	45.8743		44.4718	38.8174	38.3498		43.9077	58.6631	43.256		32.9852	30.9379	35.0621
246.784	344.361	505.633		250.635	263.455	277.568		166.875	170.187	194.184		164.057	151.415	179.668		144.537	154.055	137.114		164.828	175.843	158.364		156.028	160.626	153.678				59.7718	56.7964	51.4998		54.6405	53.5952	44.0713		41.8381	40.4015	37.312		41.8508	38.5257	37.5476		36.2032	38.0424	35.1582
212.633	410.938	611.64		265.421	226.073	258.742		184.138	163.589	157.017		164.057	154.62	151.415		140.551	128.038	124.24		159.414	148.426	148.587		149.483	134.313	143.793				54.1514	67.1527	65.9329		61.2068	50.5611	43.8851		46.1699	39.2154	35.3971		38.682	46.2603	39.8502		36.1682	35.7537	32.0729
222.383	437.602	459.175		260.493	231.001	268.195		170.187	166.875	189.148		160.852	157.852	174.766		137.346	121.52	149.988		156.182	141.854	175.843		146.197	127.715	166.848				59.4851	67.3427	47.4022		60.6647	53.4002	42.3877		44.4337	40.7455	36.4424		41.2694	47.6798	37.2851		34.2036	35.0224	37.098
271.131	384.248	537.145		245.76	239.862	249.289		160.303	166.875	179.075		157.62	151.415	167.494		134.787	154.055	153.193		152.95	175.843	180.88		146.197	160.626	170.16				59.1227	56.583	51.5655		56.1127	49.8507	40.2224		41.7953	40.0976	35.7913		41.8253	37.6609	34.1815		35.6938	39.3552	36.7934
217.481	315.085	444.308		260.493	255.537	268.195		166.875	194.184	204.257		157.62	161.057	184.596		143.756	141.046	133.909		161.515	161.515	161.515		152.769	147.106	153.678				55.7238	56.3522	48.9621		58.6173	60.3375	46.8788		42.9621	45.9789	38.7168		39.2795	41.8235	39.4233		36.2889	38.3902	34.5774
297.094	280.934	437.602		231.001	255.537	305.874		153.705	184.138	194.184		160.852	161.057	179.668		128.297	128.038	133.909		148.426	151.658	161.623		139.572	134.313	153.678				68.2265	57.1558	50.8667		52.7476	62.6901	47.4639		38.4425	46.5096	39.7229		46.9188	42.225	38.0394		33.2522	36.254	35.8143
232.132	370.863	410.938		265.421	235.903	310.587		174.093	170.187	204.257		164.057	161.057	184.596		127.677	111.932	137.787		145.14	131.997	161.623		136.313	117.83	153.678				57.3304	65.3579	46.6362		60.1263	56.5557	48.2146		43.9979	43.0284	40.2025		42.3535	46.6112	37.8891		35.1923	35.2533	36.0198
266.256	430.976	474.634		245.76	230.409	263.455		157.017	170.187	189.148		151.21	157.852	174.766		127.677	108.808	137.114		148.426	128.711	161.623		139.572	114.518	153.678				62.4207	63.618	51.1631		57.3346	55.0617	46.3042		41.1741	42.1132	38.1392		43.1616	45.0092	39.8173		33.3637	35.6476	35.8121
227.231	397.58	466.85		260.493	240.859	239.862		166.875	179.075	184.138		164.057	167.494	174.766		134.787	108.808	162.835		152.95	122.14	196.016		142.885	111.259	184.219				57.3201	65.7934	47.6169		56.1558	57.4339	41.5946		41.9346	44.006	35.95		39.9655	49.063	35.7962		34.8416	35.5206	38.3756
363.618	333.83	321.253		315.354	287.506	312.984		250.931	256.183	282.227		247.925	260.035	359.739		180.007	177.782	172.477		273.851	247.942	247.942		277.494	239.054	239.054				54.4796	59.6001	56.1521		55.2674	51.081	52.4546		61.4394	50.8269	56.5585		43.2048	54.1057	63.1357		34.6626	39.442	38.4317
451.849	319.017	299.276		245.006	297.713	328.228		198.736	266.606	287.452		333.544	249.962	275.09		185.259	172.477	172.477		279.049	253.14	247.942		282.746	244.279	244.279				87.29	56.4477	55.3759		51.9219	58.8354	52.3949		43.1675	62.7826	51.0698		67.5797	52.6629	56.4703		28.2439	36.368	35.0666
410.831	333.83	328.901		214.519	287.506	318.048		183.115	256.183	282.227		308.335	305.335	234.853		180.007	165.636	169.056		263.482	237.546	237.546		267.125	233.856	233.856				88.4959	64.5611	56.9854		47.0924	53.0225	63.2829		39.1746	51.6625	63.5614		64.762	60.397	54.2005		26.9681	36.1505	35.4042
377.111	410.831	390.55		267.199	245.006	262.108		240.509	198.736	245.707		303.326	330.544	473.341		190.565	183.007	177.782		289.472	263.482	247.942		287.917	254.675	249.504				62.2813	96.7877	83.8377		52.5184	48.0967	51.991		55.7611	36.3798	42.3347		54.7696	78.1041	90.7311		33.7869	27.465	30.2111
417.564	309.16	350.097		279.561	302.804	282.416		219.636	266.606	256.183		295.839	236.092	270.054		185.259	183.007	183.007		284.274	242.717	253.14		282.746	243.713	249.504				68.4149	57.0254	63.962		52.2996	55.2768	57.4646		47.8916	54.8818	53.5971		58.505	53.0751	59.8986		31.3294	37.5346	36.1519
431.084	390.55	377.111		267.199	251.955	282.416		235.284	230.059	256.183		239.092	346.004	330.544		195.844	188.259	172.477		284.274	263.482	253.14		287.917	259.9	249.504				71.2376	82.6537	72.7496		55.7879	48.9513	55.3668		52.7071	40.6902	50.8754		52.4578	76.2133	66.612		30.494	31.1378	33.8057
377.111	343.714	370.351		251.955	277.379	267.199		224.807	240.509	245.707		273.054	292.839	335.554		185.259	188.259	172.477		279.049	258.257	247.942		277.494	254.675	244.279				64.681	66.2277	74.5257		51.9248	54.8923	55.2923		52.2074	50.6917	48.3241		50.6817	62.9603	71.4465		35.9007	35.4774	33.8835
499.008	377.111	319.017		265.34	262.108	282.416		158.876	240.509	261.354		328.508	330.544	295.263		185.259	183.007	177.782		273.851	253.14	247.942		277.494	249.504	244.279				100.427	71.9433	57.4821		43.1314	51.8045	50.4808		31.4219	45.2091	48.7554		70.6509	65.8017	59.2438		26.2739	36.4665	34.7017
343.714	343.714	350.097		257.018	277.379	267.199		245.707	245.707	250.931		247.925	323.946	373.556		174.782	183.007	177.782		268.68	247.942	247.942		267.125	244.279	249.504				58.1488	68.8994	60.0567		53.9465	50.938	43.6451		58.044	45.3033	42.6154		47.1142	65.7892	61.0656		33.2027	34.6743	41.6659
363.618	377.111	370.351		251.955	241.774	251.955		230.059	219.636	240.509		273.054	346.004	394.267		190.565	183.007	183.007		284.274	253.14	253.14		287.917	254.675	249.504				68.0194	70.5713	61.6888		53.7686	44.3517	42.2828		51.0609	38.833	39.7052		54.2462	68.4864	66.4249		31.2157	37.1893	39.3266
501.782	524.863	287.425		188.879	185.862	236.711		191.787	176.355	249.719		109.599	119.904	90.4668		133.387	128.711	145.382		180.368	180.368	201.187		188.886	176.517	192.137				65.7486	58.9912	32.777		37.616	43.7259	39.5465		47.3612	47.5457	50.585		28.6499	32.7595	18.2213		34.4684	38.0065	44.8533
347	331.649	554.22		216.7	231.702	182.361		229.062	248.588	171.588		88.3495	100.728	103.287		143.298	138.73	138.353		221.979	190.764	190.764		220.181	186.886	186.886				38.1428	36.8955	59.2394		44.9851	49.184	35.1803		54.7001	58.5878	41.3877		21.3964	24.1399	29.1109		40.357	46.5293	39.5912
524.863	428.202	298.898		187.451	216.7	236.711		181.499	227.931	249.719		106.287	95.584	87.9082		130.101	125.371	148.722		201.187	170.834	211.556		204.533	168.275	202.533				61.252	54.4914	35.1123		40.9936	47.9507	44.955		49.0266	54.0957	53.6371		28.6318	27.936	21.5577		33.6815	40.1352	42.6595
654.14	494.106	404.07		274.417	185.862	180.799		143.282	186.616	186.616		116.279	103.287	103.287		140.012	125.371	145.382		185.593	170.834	211.556		194.137	168.356	202.533				83.6826	53.1806	49.6368		33.6087	42.6701	40.7448		38.112	49.1237	48.1052		34.701	27.5373	28.512		31.4754	39.9514	41.765
343.041	681.396	421.604		227.042	168.841	192.595		233.102	126.179	191.787		119.591	110.181	106.599		143.298	146.298	138.353		206.331	195.962	190.764		204.533	197.362	181.715				38.5534	92.7666	47.0152		42.5913	35.2827	41.1021		54.6722	37.2633	46.6724		24.8505	34.4123	28.8358		40.0322	36.0332	40.259
441.399	459.686	645.118		187.909	197.686	171.238		191.787	186.616	151.55		112.939	123.271	123.271		146.611	129.788	131.539		211.556	180.368	175.17		204.533	176.517	171.669				60.5977	53.7268	69.879		38.7599	38.368	39.5182		44.6156	46.3575	41.5834		29.7547	30.6024	36.469		35.9368	38.5015	36.7943
375.414	463.403	491.144		213.037	219.151	187.451		217.589	217.589	181.499		96.0523	113.279	98.1695		146.611	118.692	138.353		195.962	167.467	185.593		194.137	164.828	181.715				48.2999	51.357	54.3576		49.5221	43.6484	40.6381		54.9962	51.4515	46.2388		27.9792	28.0549	29.6563		36.3001	38.8374	40.4212
655.056	583.253	506.792		220.848	183.815	192.595		168.275	181.499	171.588		116.279	106.599	103.287		126.788	129.788	134.959		160.734	170.834	180.368		166.828	171.696	171.669				73.3571	82.556	57.8724		46.505	41.8421	44.1377		47.0247	44.4032	47.3161		31.7753	32.1469	31.3455		32.7062	35.1515	38.761
601.244	421.604	554.22		191.545	226.719	197.686		168.275	238.246	158.229		109.599	98.1695	98.1695		133.387	129.788	135.39		175.17	180.368	190.764		183.715	176.517	176.517				76.0346	49.9612	61.4034		44.8475	44.9512	38.9526		45.546	54.2407	41.4943		32.0056	25.5632	29.401		30.9768	41.3399	37.4965
601.244	637.092	434.801		172.127	185.162	187.451		158.229	168.275	181.499		112.939	119.904	98.1695		123.476	119.877	142.07		167.467	160.734	195.962		166.828	158.014	186.886				82.9847	82.6347	49.4632		40.4437	49.8176	41.8114		43.0216	49.9282	46.688		32.6379	37.3223	27.5729		32.4955	34.9815	40.1047
326.316	306.09	362.271		199.221	225.157	247.646		148.911	152.277	179.371		181.86	156.398	163.131		169.477	183.357	172.477		247.942	237.546	237.546		250.885	243.713	239.054				60.4745	68.0676	45.6727		53.5928	53.7907	50.6361		50.3534	42.9657	46.0293		34.1533	36.5367	30.6331		37.5038	37.9062	41.2558
375.172	355.672	368.816		194.077	225.157	235.499		143.12	155.59	166.821		228.453	146.298	194.4		155.822	169.406	162.215		232.348	221.979	221.979		225.406	228.2	223.406				63.3727	69.3549	51.924		46.3551	58.713	51.8568		43.8567	45.5587	45.3788		35.2747	39.0226	34.3417		36.8698	35.6052	40.0557
444.846	347.27	318.505		173.365	214.761	230.355		129.546	149.88	170.214		280.325	215.111	178.86		155.822	166.121	162.215		227.15	216.754	227.15		230.631	217.858	228.631				74.3411	73.5727	48.6179		43.7219	55.3749	47.9428		39.3494	42.9669	43.5414		40.3895	42.7799	31.6721		33.1596	36.5227	41.142
328.336	300.972	323.434		211.852	225.157	247.646		153.543	153.274	194.184		145.905	159.738	119.339		155.822	188.609	158.822		227.15	247.942	221.979		225.406	254.056	218.181				58.2963	56.7865	42.0881		57.5231	48.5973	55.4366		50.7221	42.307	51.4662		34.34	31.6133	28.5029		33.586	42.5224	41.9652
328.336	279.211	338.139		214.761	256.264	222.06		158.956	187.747	163.427		135.805	90.4668	209.913		159.215	169.406	158.822		237.546	232.348	227.15		235.856	233.371	223.406				57.4253	47.4165	49.8781		55.8525	65.8351	48.5581		49.1557	55.3198	43.9686		31.0755	26.9642	32.2967		34.6459	38.8579	39.6613
368.816	396.045	333.238		181.149	199.221	237.384		136.36	148.641	179.371		264.758	230.651	149.638		152.401	169.406	165.636		216.754	227.15	227.15		214.983	228.2	228.631				74.2497	69.0407	46.0044		44.6195	43.8037	52.9418		41.087	37.8197	48.9152		43.6891	38.86	30.3094		31.8129	41.5821	42.7531
338.139	336.443	343.041		204.419	209.617	232.294		149.88	148.911	170.214		207.715	153.004	149.638		149.008	172.935	165.636		216.754	227.15	232.348		214.983	233.371	233.856				62.5227	64.6339	41.65		52.8806	57.5167	45.7848		47.842	46.6192	43.6263		36.4912	34.5447	26.8376		33.8666	38.2975	41.9499
468.843	401.808	313.604		172.692	204.419	227.177		134.959	136.36	170.214		295.839	199.571	153.004		155.822	172.935	169.056		232.348	227.15	237.546		230.2	228.2	239.054				79.8978	74.2536	43.455		43.5815	49.5388	47.9468		38.8091	40.9066	43.9496		45.8546	37.7252	28.5663		32.0787	36.8585	40.6462
355.672	313.604	308.702		199.221	230.355	219.959		139.727	169.002	156.64		223.255	136.171	215.111		149.008	172.477	158.822		221.979	232.348	232.348		220.181	238.542	228.631				69.2202	51.9837	49.8835		52.0523	56.765	45.5609		46.12	49.9453	41.4469		40.8421	30.2825	32.4429		32.7836	40.9507	39.9824
338.139	354.245	254.729		199.221	209.617	256.264		143.12	143.12	214.734		197.4	184.058	98.1695		162.636	178.159	162.215		242.717	237.546	227.15		241.054	238.542	228.631				63.9304	68.5225	35.0207		48.84	49.5495	54.2797		44.6791	40.8597	52.9988		34.0672	36.6126	24.2212		37.2233	39.3896	44.2302
200.756	361.221	356.858		329.952	309.645	299.518		256.183	240.509	240.509		186.923	303.181	229.789		163.525	189.229	156.425		253.14	263.482	237.546		235.856	244.279	218.181				46.8457	58.6594	51.7388		75.0948	64.3569	58.095		52.4895	44.6752	47.5599		44.8792	58.0139	55.0658		27.9915	33.2869	33.569
300.972	285.836	343.714		319.798	335.042	304.581		250.931	250.931	261.354		269.741	230.651	285.163		163.525	169.864	139.538		253.14	237.546	206.331		235.856	218.181	186.886				55.9184	52.412	55.4553		64.2364	73.8319	63.4824		43.9181	50.8028	49.1973		53.0608	51.3793	64.9884		28.23	31.7989	31.0661
239.431	336.443	269.65		329.952	294.401	319.798		245.949	235.284	251.093		203.298	287.641	173.769		163.525	173.742	129.411		258.257	242.717	190.764		235.856	223.406	171.669				49.0171	56.959	42.4275		75.7441	64.9518	70.882		53.4895	44.3776	59.3464		44.8278	57.5461	42.3255		28.7073	32.1624	31.8719
259.765	285.836	314.089		314.735	314.735	309.645		230.059	245.707	245.707		203.298	235.822	199.275		160.158	175.143	138.73		247.942	242.717	206.331		230.631	218.181	192.137				55.6325	49.7237	53.4884		71.8392	68.3115	63.0366		48.0288	48.8421	49.657		47.3459	50.3222	52.6004		26.6074	34.9305	29.3915
254.729	326.316	323.973		329.952	299.518	299.518		245.949	230.059	250.931		213.506	272.127	260.035		158.057	169.864	149.638		242.717	237.546	221.979		220.181	218.181	202.533				50.1193	62.2071	51.5258		68.7834	63.6586	58.5815		48.8984	40.7678	46.272		45.6472	61.2321	57.4715		29.2072	30.3812	32.3858
230.139	200.756	338.786		340.105	329.952	314.735		256.183	261.327	261.354		207.392	199.275	234.853		163.525	180.233	146.298		247.942	242.717	216.754		225.406	218.181	197.362				49.2079	31.2743	51.4061		73.768	72.0229	59.7042		52.3866	65.4142	46.5195		45.5758	34.2261	56.7302		28.9871	39.9624	31.1899
235.095	331.379	269.65		340.105	294.401	335.042		266.445	224.807	266.606		192.067	282.523	204.392		166.864	178.914	163.158		263.482	258.257	253.14		246.279	233.856	233.856				40.9109	59.4397	39.755		71.764	61.0402	68.1591		56.2339	40.5836	56.9446		38.0642	57.4371	41.9363		33.2952	32.689	34.3052
203.826	230.139	259.765		281.608	324.888	359.228		285.755	256.183	276.975		83.2054	209.509	209.509		161.343	170.888	149.638		247.942	242.717	216.754		235.856	223.406	197.362				19.302	35.6647	41.9507		65.5938	66.7492	66.6787		76.6587	52.0283	54.0775		12.9942	37.242	43.5187		39.2589	39.3511	33.3692
289.364	289.364	338.786		314.735	299.518	304.581		240.805	219.636	245.707		227.78	225.83	229.789		163.525	170.888	149.638		247.942	242.717	232.348		230.631	218.181	212.983				55.1884	54.6101	54.1567		72.6762	64.0121	58.2591		50.8109	40.804	44.9767		48.9724	51.3209	59.2645		27.3199	32.0512	30.4167
230.193	265.583	284.463		352.279	324.888	319.798		271.508	240.509	261.354		186.923	210.506	204.392		160.158	170.888	138.084		247.942	237.546	201.187		230.631	212.983	176.517				42.3909	50.3831	38.118		75.6851	77.8402	61.1386		56.3679	52.1307	56.4305		38.3709	48.0855	40.2974		30.984	31.242	35.5302
309.483	304.608	368.681		213.441	278.726	248.642		264.29	338.705	313.873		260.449	268.411	261.354		163.686	187.559	167.063		256.049	286.079	261.031		255.005	273.07	247.942				52.2396	45.6718	44.6482		43.3353	41.3296	32.9444		66.9275	60.3198	56.6388		72.6726	69.5108	69.5628		28.8725	32.1488	33.5306
324.188	338.893	338.893		203.395	253.652	243.606		274.013	308.864	308.864		277.713	254.271	277.595		175.806	183.869	177.594		266.041	281.069	276.087		264.997	273.07	262.997				64.4686	49.789	41.7		44.9933	39.7976	33.3384		56.997	59.4923	57.8301		81.8111	67.7503	73.501		25.1102	32.6379	34.2417
370.028	314.385	310.183		228.497	263.644	243.606		274.013	328.821	303.908		270.333	256.48	253.355		175.806	177.594	172.557		266.041	276.087	276.087		264.997	262.997	268.034				62.656	48.9037	41.5429		41.3949	42.0982	37.295		55.0412	62.7758	59.7915		76.1978	70.2021	69.132		27.6949	31.4305	32.5154
334.611	309.483	324.188		213.441	253.652	263.644		234.853	308.864	333.776		208.712	282.443	277.595		170.689	183.869	169.272		261.031	276.087	261.031		259.961	273.07	253.005				56.7443	50.378	40.3824		47.8053	39.6118	34.9289		65.5714	59.6852	57.4006		64.1442	76.0405	71.9597		28.1636	30.2216	33.1756
343.741	289.903	370.028		243.606	258.634	248.642		284.005	313.873	303.908		272.757	254.271	272.747		185.959	177.594	172.557		266.041	276.087	266.041		270.034	268.034	257.961				62.241	47.6604	45.897		44.9041	42.9391	32.8305		59.1522	65.3354	51.2205		81.8667	68.5004	71.1554		27.1414	31.1562	32.5594
309.483	319.313	334.019		253.652	228.497	263.644		303.908	343.714	323.811		287.543	271.158	282.443		166.945	183.869	177.594		256.049	276.087	281.069		255.005	273.07	268.034				54.7986	49.6558	42.743		45.2106	40.5745	35.7017		63.5521	63.2175	58.8843		78.7657	69.9654	71.8756		27.2017	32.2536	32.9391
334.019	294.778	324.188		228.497	263.644	273.743		264.102	313.873	328.821		248.168	264.209	287.317		185.959	192.568	182.576		281.069	296.124	281.069		280.08	288.152	273.07				60.9458	56.873	42.2832		45.9599	46.1159	34.6346		60.7925	64.9845	55.4887		74.9284	75.8938	70.7086		26.0325	28.7466	32.5626
334.019	294.778	343.741		213.441	263.644	253.652		259.092	323.811	308.864		243.212	274.174	282.443		175.806	188.959	177.594		271.05	296.124	276.087		270.034	283.089	268.034				59.4427	46.9881	47.0944		42.8733	41.498	35.8909		58.2273	63.2193	56.9818		70.1114	70.8898	73.9583		27.0105	31.4962	31.2365
319.313	284.974	334.019		248.642	273.743	263.644		288.96	318.856	323.811		270.333	289.472	277.595		175.806	187.559	169.272		271.05	281.069	271.05		270.034	278.08	262.997				61.4549	49.5771	48.4568		45.1123	43.1499	39.6091		61.8348	64.8194	62.5408		80.7497	75.3194	77.7049		25.1278	31.0678	32.2129
338.893	266.175	314.385		228.497	273.743	258.634		274.013	338.705	323.811		248.168	292.165	272.747		170.689	178.806	177.594		261.031	271.05	281.069		259.961	262.997	273.07				59.0851	47.2739	47.6058		45.6578	39.6231	40.1233		62.5582	62.1441	63.9545		74.1705	77.8793	76.9845		27.0315	32.0215	31.2498
286.294	404.07	467.605		231.594	196.016	185.862		261.354	209.159	209.159		197.4	215.865	277.325		133.522	125.614	112.498		237.546	279.049	294.643		219.05	254.675	259.9				40.1508	51.6516	43.8576		30.0654	27.9073	22.3455		51.4108	36.6646	31.9562		41.6579	45.3463	38.4017		29.1928	30.6381	33.2855
338.516	475.442	518.804		221.44	206.169	175.709		250.931	214.384	209.159		212.913	251.416	230.651		111.302	115.757	109.239		247.942	247.942	258.257		224.275	223.406	228.631				39.9233	49.522	49.1669		25.5778	27.5067	25.5533		44.1754	37.0964	36.5482		42.9803	44.8349	41.9963		28.3064	31.5689	32.0503
439.729	356.858	522.466		211.26	216.35	171.238		240.509	230.059	193.511		259.56	204.392	313.577		98.9939	126.987	112.498		253.14	258.257	263.482		229.527	228.631	239.054				40.5298	41.5807	50.9524		24.1344	30.0516	22.8624		38.5325	42.6485	28.5124		45.4727	40.9136	49.8657		27.045	32.755	30.6041
398.361	377.111	635.072		231.594	216.35	180.799		256.183	224.807	193.511		233.651	214.599	256.56		111.302	115.757	102.802		242.717	263.482	242.717		214.983	233.856	218.181				41.4253	43.9043	60.9951		27.4294	30.1084	24.6493		44.2304	40.7201	32.6573		45.4093	43.5206	49.96		27.7261	32.674	29.1823
419.045	486.565	542.962		226.53	211.26	175.709		256.183	214.384	193.511		244.02	194.4	313.577		101.768	102.802	105.926		242.717	227.15	253.14		208.6	202.533	233.856				40.9801	59.4563	59.7477		25.5301	29.7865	23.4807		42.418	40.7313	30.689		47.4202	43.7384	47.6879		27.2799	30.3888	29.4491
343.607	269.65	459.686		221.44	196.016	180.799		256.183	230.57	198.736		227.861	209.509	298.037		117.658	152.412	102.802		247.942	268.68	258.257		220.181	239.054	233.856				34.4436	32.6203	50.6735		23.3989	24.5439	23.988		42.0989	42.1218	31.4325		42.6455	34.8467	47.0812		28.7654	35.6698	30.9949
313.146	328.901	350.124		236.684	211.26	226.53		261.354	240.509	240.509		223.255	229.978	178.86		111.302	130.165	106.088		253.14	268.68	253.14		225.406	239.054	228.631				38.0797	41.7541	39.5656		27.253	29.4094	28.5192		44.0833	44.029	41.5626		43.3764	43.0393	39.5855		28.5374	34.4333	33.9258
384.544	506.792	405.229		246.865	206.169	221.44		261.354	219.636	240.509		238.822	251.416	246.218		98.9939	109.239	105.926		268.68	258.257	247.942		239.977	228.631	218.181				43.4261	48.9059	41.7425		28.6786	26.8332	25.3458		44.0773	35.6171	35.9218		47.6618	44.0224	40.9196		28.2125	30.1541	32.4787
412.123	410.831	432.808		216.35	190.952	221.44		245.707	214.384	235.284		244.02	251.416	204.715		98.9939	119.069	105.926		268.68	263.482	253.14		234.779	233.856	228.631				40.1455	42.7152	47.0688		24.5009	24.1201	29.3538		38.86	31.9646	40.1817		43.421	45.0662	41.7009		29.1957	31.1151	33.5255
370.755	475.442	366.957		221.44	211.26	226.53		245.707	224.807	240.509		244.02	251.416	241.02		111.302	105.926	102.802		263.482	232.348	232.348		230.631	207.758	207.758				37.9044	50.5449	50.8078		25.1979	26.5406	30.0418		41.3185	35.4429	38.5055		43.5581	47.4768	44.7777		28.8897	30.8425	31.606
195.612	189.39	225.184		287.506	302.804	318.048		240.509	256.183	303.1		202.275	224.861	286.159		132.471	128.927	122.328		235.849	225.642	210.398		192.926	196.15	164.02				36.9831	38.8602	35.3638		52.1549	53.996	52.4893		38.9449	40.1041	43.2945		33.6395	37.9766	35.7518		35.619	37.7498	35.0036
184.623	328.901	294.293		292.623	267.199	281.581		250.931	230.059	261.354		217.599	194.184	255.51		125.927	125.614	105.926		210.398	220.605	158.768		177.278	185.674	136.71				35.4766	39.4744	43.4798		52.0283	50.0976	46.0445		39.679	38.4313	36.4921		34.0547	34.705	45.3227		36.4357	37.3124	35.9427
249.881	210.371	254.837		292.623	302.804	292.623		245.707	261.354	271.831		212.509	224.861	255.51		122.614	121.089	109.239		220.605	195.127	168.733		173.669	175.278	146.971				40.2719	38.0614	41.6583		54.2938	53.075	48.9038		39.2934	40.7802	38.0866		37.607	36.5889	42.733		34.4336	38.7349	34.8557
235.068	249.881	259.765		262.108	282.416	297.713		224.807	240.509	282.227		212.913	209.509	270.808		129.185	122.328	109.239		246.03	205.281	162.108		198.15	175.278	140.157				40.3858	41.6336	39.3577		43.5709	49.4652	45.5483		33.0396	37.2166	37.4578		38.0615	39.4353	42.2075		36.3109	38.1695	36.3153
239.997	235.068	314.089		267.199	307.894	297.713		219.636	266.606	276.975		202.275	219.717	255.51		122.614	125.614	109.239		215.488	230.759	168.733		170.275	196.15	146.971				45.3077	38.4981	41.4213		45.9223	54.5871	51.9012		33.4516	41.4029	40.5451		41.7439	35.8641	41.9564		33.8569	37.75	35.3978
175.843	338.786	225.184		312.984	262.108	292.623		276.975	219.636	282.227		227.861	183.923	270.808		125.927	125.614	115.757		230.759	225.642	184.946		182.476	185.674	153.785				32.7377	41.9534	36.5138		54.3807	50.0777	49.228		41.358	38.1912	39.6893		30.1957	34.733	37.624		36.5236	36.1718	38.4682
343.714	205.442	215.326		226.53	328.228	318.048		183.115	282.227	292.65		172.918	209.509	265.691		114.776	125.614	119.069		205.281	230.759	200.217		177.278	185.674	164.02				48.8701	32.9618	32.1117		38.0574	63.9721	52.3181		30.0089	49.3883	42.978		41.0592	29.3324	33.74		33.7943	37.8189	35.3501
304.204	289.364	274.578		262.108	229.143	277.379		224.807	193.511	261.354		197.184	209.913	245.303		116.069	128.927	115.757		215.488	220.605	184.946		182.476	185.674	146.971				42.9099	49.3521	34.3547		49.4357	42.9988	43.3405		38.2933	32.6376	35.7598		35.5857	45.4263	34.9113		33.1276	36.6273	36.1049
299.276	249.881	239.997		272.289	257.018	282.416		235.284	214.384	261.354		217.599	199.275	255.51		112.757	122.328	115.757		205.281	184.946	190.01		166.828	164.02	157.206				48.1478	47.4096	41.2173		41.4142	47.9796	49.5965		34.3907	34.1453	37.4051		40.8886	43.8243	41.1243		35.9611	35.1404	34.8887
225.184	242.744	237.465		292.623	254.056	266.445		250.931	214.384	240.509		217.599	221.144	240.185		119.328	125.614	122.328		220.605	210.398	215.488		177.278	180.476	170.834				36.752	43.3271	34.4182		48.6346	39.637	39.2174		37.5854	30.3382	32.1341		32.6715	43.6849	36.2354		34.9246	38.8423	36.2179
290.899	280.773	255.456		208.162	223.379	223.379		124.698	148.641	152.062		244.02	256.56	230.651		155.31	154.89	154.89		263.482	237.546	265.233		251.504	223.406	249.504				82.8797	83.5826	59.4884		66.9202	70.1369	60.8532		35.25	38.2425	42.6265		53.3925	60.1646	46.633		28.3788	29.8516	33.8897
354.245	179.56	280.773		203.099	228.47	218.316		131.539	149.88	152.062		295.839	163.131	266.956		155.31	155.159	154.89		263.482	244.495	254.917		251.504	233.856	244.279				94.4364	62.6297	64.7029		61.8882	76.9416	55.2663		31.149	49.971	33.8474		59.2282	44.7542	51.0525		26.9525	35.5487	30.2007
199.813	270.646	220.013		208.162	218.316	192.972		130.246	141.8	124.698		159.398	241.02	194.4		168.857	151.523	161.677		273.851	232.348	275.602		261.9	223.406	265.125				59.6402	78.718	52.8014		68.2553	70.7655	47.4598		43.6872	41.022	31.1644		39.486	55.322	41.2651		35.9228	30.7349	27.5702
306.09	255.456	199.813		223.379	223.379	192.972		138.38	152.062	124.698		254.416	230.651	169.837		168.857	151.523	168.464		265.233	242.717	268.68		256.675	233.856	259.9				80.9101	70.0376	54.6977		67.4166	73.3386	53.6609		36.8438	47.4528	35.6745		52.2552	51.8043	41.048		31.3373	35.1477	31.2634
270.646	250.393	115.379		223.379	223.379	187.909		138.38	152.062	148.911		233.651	220.255	100.028		155.31	161.677	165.07		227.15	244.495	289.472		225.029	233.856	275.494				81.8418	66.7592	40.7375		70.1408	66.9243	54.9303		37.9526	42.1857	40.5039		55.2764	49.1188	31.7429		28.2257	36.4151	31.2393
331.379	306.09	209.886		228.47	223.379	203.099		145.221	155.482	143.12		301.037	287.641	189.202		155.31	151.523	161.677		237.546	216.754	275.602		230.631	212.983	265.125				90.2838	80.8559	46.2061		63.7963	66.0881	52.1893		33.3736	38.3268	39.5879		63.0142	60.5429	37.7022		27.1284	30.2274	33.7405
160.653	285.836	245.329		223.379	233.533	208.162		148.911	162.323	145.221		139.171	272.127	230.651		168.857	148.13	161.677		258.257	211.556	280.8		251.504	207.758	265.125				60.5849	82.347	60.8059		72.2554	69.3676	50.8163		46.8356	39.7701	32.0217		42.1893	62.7591	48.4175		34.4119	29.4195	28.567
170.457	199.813	300.972		218.316	228.47	213.253		145.571	156.64	152.062		149.298	184.058	282.523		155.31	158.472	165.07		227.15	263.482	270.431		225.406	249.504	265.125				57.9656	58.9305	61.9767		74.2482	72.712	48.4547		49.0205	50.0342	30.5299		39.845	43.8109	49.1236		33.8087	39.4217	30.6849
275.709	245.329	184.623		228.47	233.533	198.063		141.8	155.482	139.727		228.453	225.453	163.131		168.857	158.31	161.677		265.233	227.15	273.851		251.504	223.406	265.125				74.9496	70.4292	49.156		69.3659	71.9435	53.879		40.4897	44.9762	38.9546		49.9107	52.0596	38.6842		32.9728	34.9153	33.2272
128.307	240.266	184.623		203.099	228.47	218.316		165.636	156.64	155.59		101.169	215.111	166.471		152.159	165.07	154.89		242.717	247.942	265.233		230.631	244.279	249.504				41.1098	56.5388	39.1516		71.0326	66.2154	49.9608		57.7831	46.9738	39.6076		29.1707	42.5017	31.5695		38.8961	40.2148	32.1989
377.542	370.028	284.974		288.772	278.726	273.743		284.786	284.786	284.786		336.857	335.419	275.386		124.795	124.617	135.202		236.011	236.011	231.001		239.896	227.823	217.75				73.8113	59.1906	41.9389		51.7207	36.2224	35.7051		70.2952	59.696	63.6601		70.7316	72.3776	56.6703		37.2378	41.3966	48.2667
650.208	370.028	284.974		237.923	278.726	278.726		284.005	289.822	294.886		459.939	359.443	273.339		102.603	121.439	135.202		195.935	220.955	236.011		204.668	212.741	217.75				92.0129	57.1311	39.8171		31.9688	32.5369	36.135		48.3201	57.1288	67.7425		100.724	76.0868	52.6762		29.9727	40.9047	50.6158
417.564	299.68	310.183		298.872	329.009	273.743		309.995	340.213	284.786		303.38	302.938	300.38		178.445	162.377	133.963		220.955	199.975	225.992		204.668	187.586	207.731				47.4586	43.1253	42.8026		36.8632	41.2208	36.07		75.6608	88.4646	64.7084		41.678	50.1333	56.0658		52.3326	48.8912	50.4834
280.934	147.914	362.029		298.872	288.772	258.634		308.837	368.465	269.677		241.866	238.866	373.152		134.141	162.377	127.795		241.047	205.927	225.992		239.896	196.447	212.741				50.9406	28.6318	49.5097		46.6044	38.84	33.112		74.5949	96.0864	51.3723		48.0586	33.2904	69.6613		43.4453	53.0352	42.1747
295.532	231.486	329.09		298.872	298.872	268.68		304.931	313.873	284.786		251.75	278.268	275.386		127.973	146.621	127.795		236.011	219.609	215.973		234.86	201.483	202.668				53.9825	34.0371	43.5933		46.8401	32.5036	35.0285		75.8663	76.5078	62.8752		48.887	45.2306	57.3756		43.2176	53.72	46.0468
474.634	324.188	339.513		263.644	288.772	278.726		274.74	299.895	289.822		362.443	315.381	310.399		135.542	140.292	137.141		251.012	200.918	220.955		255.005	197.659	202.668				67.9508	52.383	45.51		37.6849	43.2929	34.9787		60.9721	79.4992	62.2877		67.1913	63.4671	60.209		45.8231	44.3205	44.7628
474.634	167.171	271.131		243.606	313.927	293.835		278.995	343.391	318.856		355.575	263.509	288.125		99.6672	156.048	156.048		231.001	215.973	220.955		239.896	207.731	202.668				106.264	31.4693	34.9883		36.1438	40.583	35.5219		48.462	85.9931	73.4876		92.23	36.5116	49.0698		26.8094	52.0617	51.8847
356.723	344.361	189.283		263.644	273.743	313.927		288.96	274.74	343.391		272.757	335.419	293.054		137.292	118.288	149.719		197.47	215.973	236.011		198.447	212.741	222.814				53.447	58.9672	31.6362		35.0611	37.1495	39.0707		72.6183	56.9207	83.0767		63.1637	75.6259	45.451		41.5245	41.2027	49.0844
488.908	343.741	309.483		283.789	298.872	278.726		294.886	315.004	284.786		338.419	295.397	315.381		115.288	121.439	130.973		220.955	220.955	225.992		224.814	212.741	212.741				76.229	58.3606	51.5217		44.7566	39.8453	39.463		68.4625	70.3602	65.5119		69.3999	69.332	72.1008		36.1145	39.5062	46.5182
356.723	343.741	342.287		293.835	298.872	258.634		315.004	304.931	269.677		262.954	278.268	366.23		130.963	137.141	130.973		200.918	225.992	225.992		204.668	207.731	207.731				56.8299	51.1525	57.3672		42.2391	38.9182	38.0272		77.5245	72.0698	59.0014		50.7807	59.3501	86.6478		44.2738	46.1702	41.189
178.51	324.188	778.515		255.618	290.684	175.412		143.82	175.385	97.7116		148.14	90.8707	87.5311		91.3451	135.39	96.8229		205.927	225.992	231.001		214.741	232.86	242.932				34.7657	27.3624	55.3899		44.6326	65.691	37.8188		30.6474	40.3285	25.4679		31.4378	19.8686	26.8954		32.2211	36.935	30.0919
212.633	349.667	508.111		250.581	250.581	240.562		145.005	138.461	138.461		109.411	85.9151	93.3216		82.5111	96.2573	96.2573		190.872	210.963	215.973		204.668	222.814	232.86				31.1867	35.3525	40.1954		53.4134	50.4532	53.6087		34.6753	31.0545	31.501		28.2506	25.0116	25.7931		29.812	33.6214	31.1
266.256	319.313	500.489		240.562	240.562	205.442		138.461	128.657	131.916		115.848	88.3929	73.553		83.9655	93.6717	88.5007		190.872	200.918	210.963		209.731	217.75	227.823				37.0098	34.7502	39.6881		47.0789	47.9376	49.9387		31.2231	28.5697	31.4857		31.4581	25.1123	23.0441		30.7246	32.7991	31.6993
251.659	454.892	530.923		235.526	215.973	240.562		138.461	112.309	141.72		98.8263	76.0309	95.8263		91.3451	94.3451	94.3451		215.973	225.992	215.973		229.823	227.823	237.896				29.1135	43.1585	39.6857		49.6948	54.0612	54.8508		31.8631	30.9797	32.095		25.0818	25.4985	25.8802		29.6318	31.6155	32.8315
232.132	319.313	737.766		250.581	270.592	190.387		148.264	167.871	107.569		101.277	88.3929	151.631		95.9505	119.716	91.0862		215.973	200.918	205.927		224.814	212.741	222.814				29.1693	30.9797	68.9838		52.9681	65.2493	36.0794		34.217	38.5972	22.7419		25.0282	19.2346	34.7889		31.2148	34.9131	27.7494
217.481	338.705	236.926		245.599	280.665	240.562		148.264	175.385	141.72		101.277	93.3216	85.9151		89.8638	135.39	97.7655		205.927	210.963	231.001		219.75	217.75	242.932				26.2326	28.1994	33.0393		51.1171	65.904	53.688		34.4546	40.5849	32.1093		24.0064	18.4211	22.6669		32.1756	37.8432	31.4102
232.132	333.884	678.352		275.629	245.599	175.412		167.871	138.461	99.0044		115.848	80.9865	115.918		101.041	91.8942	91.0862		215.973	200.918	200.918		229.823	212.741	230.274				25.9029	35.2278	67.6974		56.4087	53.2777	33.0654		36.8321	31.151	22.0453		23.1993	25.5411	32.8107		32.9893	32.1633	27.3677
241.909	333.884	388.773		235.526	265.583	280.665		127.338	158.041	167.871		109.411	93.3216	98.2772		91.3451	94.0219	116.564		210.963	200.918	215.973		224.814	212.741	232.86				30.1778	33.4382	33.0891		43.2347	62.7016	68.9615		29.645	36.0484	39.9789		26.5213	23.7693	22.8149		32.5542	33.6593	34.1068
377.542	343.526	727.612		205.442	255.618	180.368		114.141	135.202	97.7116		122.15	90.8707	93.2947		83.9655	101.428	83.3296		195.935	220.955	195.935		204.668	232.86	212.741				41.9375	33.3695	69.723		37.6682	55.0218	35.956		25.703	30.8308	22.6762		32.648	23.8765	32.9005		29.2344	33.2868	25.6891
232.132	562.973	349.667		245.599	211.044	255.618		138.461	101.536	158.041		112.616	128.873	78.4817		91.3451	94.3451	84.1645		210.963	205.927	205.927		224.814	217.75	217.75				29.4642	63.9318	35.1375		47.7562	49.9068	63.6219		31.139	26.0223	36.7177		26.6313	33.1593	23.0325		31.3007	27.4437	29.8864
[truncated: 34 more columns]

## Sheet: Kinematics
Step frequency (Hz)				Step Length (m)				Step Width (m)				Stance time (s)				Dynamic Stability Index min
10 mmHG	30 mmHg	60 mmHg		10 mmHG	30 mmHg	60 mmHg		10 mmHG	30 mmHg	60 mmHg		10 mmHG	30 mmHg	60 mmHg		10 mmHG	30 mmHg	60 mmHg
107.372	104.732	108.709		0.78738	0.79942	0.7606		0.12705	0.15967	0.07634		0.74	0.72	0.71		1.14001	0.863365	1.66823
115.04	116.566	118.663		0.80582	0.76624	0.77149		0.0853	0.09371	0.14615		0.73	0.73	0.71		1.14456	1.31102	0.96152
118.166	115.759	117.23		0.78286	0.76797	0.75992		0.09804	0.07545	0.08093		0.74	0.73	0.72		1.13503	1.406	1.36566
103.296	103.92	110.817		0.78719	0.80984	0.79336		0.1365	0.16471	0.14269		0.74	0.71	0.71		0.898645	0.86003	1.0194
102.529	103.902	102.961		0.77165	0.78383	0.76293		0.09637	0.13999	0.15444		0.74	0.7	0.7		1.12451	1.0295	0.873571
109.047	111.016	112.039		0.78617	0.77906	0.77134		0.08188	0.06614	0.1284		0.73	0.71	0.7		1.65442	1.88868	0.975563
104.689	103.758	106.973		0.78339	0.75896	0.77109		0.06865	0.11005	0.11988		0.72	0.72	0.7		1.15019	1.0998	1.09846
106.062	106.216	106.764		0.76603	0.76456	0.77102		0.14051	0.15606	0.10893		0.72	0.71	0.71		1.04807	0.894867	1.26866
107.465	106.576	103.934		0.79127	0.76629	0.75997		0.06779	0.12338	0.17528		0.74	0.72	0.7		1.44013	1.14353	0.806866
108.375	110.668	111.541		0.79127	0.7669	0.75774		0.08022	0.07132	0.10334		0.74	0.72	0.71		1.38424	1.54481	1.20807
110.991	109.637	111.046		0.67846	0.69288	0.7274		0.13769	0.14186	0.11959		0.65	0.665	0.625		0.985905	1.07517	1.31586
109.792	108.68	108.088		0.70122	0.71008	0.65984		0.10069	0.12484	0.1153		0.66	0.675	0.635		1.54493	1.26572	1.15669
98.6946	97.536	101.513		0.69522	0.70775	0.72322		0.16033	0.16006	0.16666		0.655	0.64	0.635		0.825298	0.935106	0.998955
97.6104	100.574	98.1428		0.71422	0.72055	0.68889		0.10217	0.12386	0.12436		0.655	0.665	0.64		1.45077	1.29633	1.13775
111.466	124.372	111.672		0.71411	0.69919	0.67445		0.16456	0.1235	0.15786		0.635	0.655	0.63		0.833758	1.21672	0.961718
101.947	104.277	100.097		0.69264	0.71782	0.71823		0.14589	0.17775	0.09455		0.635	0.655	0.635		1.04053	0.991322	1.61756
				0.72046	0.70185	0.68777		0.12425	0.11919	0.10157		0.64	0.65	0.64		1.31696	1.2553	1.40023
				0.71478	0.70914	0.70025		0.09613	0.13293	0.17438		0.66	0.655	0.635		1.58677	1.16893	0.943303
				0.6832	0.69845	0.70505		0.11178	0.11526	0.14252		0.625	0.66	0.63		1.2315	1.2702	1.11818
				0.69243	0.68792	0.69255		0.13503	0.15139	0.12699		0.665	0.66	0.63		1.16114	1.12867	1.2375
				0.6222	0.65489	0.64965		0.06577	0.07847	0.06201		0.665	0.64	0.655		1.57012	1.48775	1.88726
				0.61642	0.60911	0.62271		0.08649	0.06757	0.07357		0.665	0.655	0.655		1.31096	1.72826	1.46773
				0.62568	0.6063	0.60632		0.07479	0.07645	0.05984		0.665	0.665	0.645		1.21174	1.3209	1.75716
				0.62294	0.62254	0.61559		0.09389	0.10244	0.06391		0.62	0.63	0.62		1.35204	1.1482	1.69571
				0.62495	0.58496	0.63763		0.06775	0.06854	0.04976		0.675	0.64	0.655		1.46122	1.50287	1.93269
				0.61413	0.60199	0.58791		0.07606	0.11689	0.10978		0.665	0.64	0.61		1.25399	1.04778	0.947154
				0.62561	0.58751	0.62538		0.0638	0.06995	0.0463		0.66	0.66	0.625		1.55934	1.62713	2.35508
				0.61781	0.5903	0.61539		0.07915	0.12926	0.07037		0.68	0.65	0.645		1.23027	0.8716	1.27332
				0.62254	0.59462	0.62146		0.10598	0.09666	0.05637		0.65	0.645	0.625		1.18249	1.25257	1.5169
				0.62631	0.58485	0.59146		0.06648	0.08349	0.08244		0.635	0.655	0.64		1.28724	1.28787	1.46991
				0.68324	0.73606	0.69366		0.1564	0.12792	0.14124		0.73	0.75	0.72		0.746343	0.942355	0.790586
				0.70004	0.74135	0.6891		0.1021	0.11791	0.14616		0.74	0.735	0.72		0.978619	0.926177	0.806204
				0.69291	0.7276	0.69252		0.14399	0.14105	0.15665		0.76	0.75	0.71		0.776584	0.869497	0.798624
				0.75104	0.73169	0.66494		0.16524	0.13788	0.13581		0.765	0.75	0.71		0.671222	0.891964	0.845232
				0.75437	0.70904	0.6918		0.12961	0.13096	0.16791		0.775	0.75	0.705		0.812759	0.869411	0.759807
				0.70891	0.72815	0.68103		0.19335	0.12987	0.12393		0.73	0.75	0.71		0.639408	0.957754	0.919036
				0.70701	0.72323	0.66906		0.1442	0.14679	0.12722		0.745	0.76	0.7		0.788724	0.825393	0.803684
				0.73832	0.71798	0.70492		0.08731	0.13916	0.15613		0.745	0.75	0.7		1.07915	0.918856	0.809308
				0.7656	0.69804	0.68037		0.1795	0.14412	0.14292		0.725	0.745	0.705		0.65039	0.867583	0.805068
				0.74717	0.69813	0.6942		0.138	0.14197	0.1356		0.73	0.745	0.72		0.823188	0.906378	0.890881
				0.70915	0.72396	0.72123		0.13085	0.19319	0.14898		0.725	0.695	0.69		0.845812	0.616489	0.727549
				0.73055	0.76068	0.72535		0.11146	0.134	0.15646		0.725	0.71	0.68		0.902442	0.973657	0.72091
				0.7111	0.70682	0.73714		0.14512	0.10212	0.11547		0.71	0.715	0.695		0.637172	1.16477	0.877007
				0.69741	0.71351	0.73336		0.13471	0.15522	0.14441		0.74	0.71	0.68		0.867261	0.618612	0.700306
				0.71456	0.72653	0.74082		0.15815	0.19299	0.15672		0.74	0.72	0.7		0.658713	0.609718	0.705409
				0.71252	0.71299	0.72427		0.16666	0.15512	0.13358		0.72	0.71	0.7		0.615806	0.766671	0.77265
				0.71235	0.73373	0.75298		0.1343	0.13636	0.18276		0.72	0.69	0.71		0.855853	0.850528	0.534292
				0.69622	0.72147	0.74434		0.15369	0.16111	0.15884		0.71	0.715	0.705		0.65944	0.710542	0.689357
				0.68933	0.73466	0.71075		0.17687	0.18537	0.13511		0.695	0.7	0.725		0.596845	0.615032	0.716574
				0.71713	0.72841	0.7343		0.20246	0.13777	0.14877		0.71	0.71	0.715		0.561969	0.892999	0.63259
				0.71799	0.70535	0.68439		0.13492	0.15366	0.14169		0.735	0.725	0.715		0.870904	0.898627	0.873992
				0.69148	0.65864	0.68609		0.10526	0.15671	0.08434		0.755	0.76	0.72		0.97114	0.886577	1.37217
				0.69334	0.72609	0.68943		0.10567	0.19501	0.13253		0.74	0.73	0.725		1.02877	0.760323	0.884074
				0.68066	0.69162	0.68032		0.13144	0.1106	0.13021		0.735	0.725	0.72		0.791896	1.09629	0.937802
				0.72324	0.71424	0.67219		0.13332	0.17603	0.14462		0.74	0.715	0.725		0.870465	0.807541	0.887712
				0.70979	0.71946	0.67705		0.16708	0.17791	0.14295		0.71	0.715	0.725		0.65129	0.820727	0.968334
				0.70281	0.72094	0.6791		0.08975	0.09628	0.15629		0.715	0.74	0.705		1.15797	1.21743	0.707532
				0.72594	0.72346	0.69267		0.13469	0.1136	0.16032		0.73	0.71	0.715		0.831757	1.00088	0.788895
				0.70611	0.69512	0.68027		0.17447	0.11417	0.08698		0.71	0.705	0.735		0.708637	1.03362	1.43842
				0.67023	0.68276	0.67376		0.11833	0.1492	0.11991		0.715	0.705	0.715		0.929013	0.830898	0.830127
				0.73734	0.72597	0.68381		0.12429	0.14283	0.12946		0.74	0.725	0.71		0.837326	0.913054	0.965726
				0.72734	0.73013	0.69792		0.15241	0.13055	0.14502		0.73	0.73	0.71		0.779133	0.897798	0.802723
				0.72866	0.7104	0.72207		0.1203	0.12369	0.0971		0.755	0.74	0.735		0.895935	0.950962	1.17637
				0.71526	0.70246	0.71636		0.09294	0.16216	0.17575		0.765	0.735	0.7		1.09686	0.824667	0.733392
				0.69592	0.71441	0.69416		0.154	0.12913	0.12934		0.77	0.745	0.73		0.701169	0.977437	0.872028
				0.71089	0.69717	0.70618		0.12998	0.11677	0.13036		0.765	0.76	0.72		0.880525	0.968387	0.96138
				0.74035	0.73548	0.72411		0.11584	0.14409	0.15121		0.765	0.745	0.715		0.925456	0.916264	0.831261
				0.71728	0.70242	0.68055		0.14686	0.14321	0.14472		0.735	0.71	0.735		0.788739	0.895821	0.826322
				0.72616	0.7413	0.71241		0.14411	0.14701	0.16975		0.74	0.74	0.74		0.855018	0.84634	0.779487
				0.72882	0.7213	0.71835		0.14196	0.14378	0.13796		0.76	0.71	0.71		0.816506	0.880296	0.965437
				0.74019	0.69522	0.71357		0.08221	0.07386	0.08734		0.715	0.695	0.72		1.12935	1.35734	1.20938
				0.71365	0.6862	0.72232		0.05493	0.05532	0.06593		0.705	0.705	0.705		1.58223	1.75119	1.51348
				0.70296	0.70224	0.7095		0.08184	0.086	0.06587		0.715	0.705	0.705		1.13092	1.34035	1.46291
				0.73373	0.69121	0.72083		0.05604	0.08652	0.07126		0.715	0.705	0.72		1.78549	1.30751	1.32962
				0.70136	0.7045	0.69764		0.04638	0.06782	0.0735		0.705	0.7	0.72		1.84301	1.65675	1.25683
				0.72926	0.68677	0.72674		0.10134	0.05377	0.07145		0.695	0.71	0.705		1.08259	1.92614	1.40845
				0.66954	0.68631	0.72088		0.05485	0.07674	0.07229		0.705	0.695	0.705		1.63946	1.4408	1.33782
				0.68051	0.69899	0.71506		0.07973	0.07417	0.10039		0.7	0.695	0.715		1.25145	1.45313	1.02158
				0.69052	0.65734	0.70522		0.07164	0.07578	0.06499		0.705	0.72	0.715		1.50113	1.42279	1.65207
				0.67511	0.67813	0.68957		0.082	0.05884	0.08451		0.705	0.725	0.7		1.22561	1.85031	1.32505
				0.71537	0.6943	0.7292		0.101	0.07	0.07388		0.71	0.72	0.72		1.46297	1.77071	1.82198
				0.67992	0.70063	0.73488		0.10794	0.06376	0.05996		0.72	0.735	0.75		1.30167	1.98021	2.2089
				0.70714	0.71151	0.73863		0.09372	0.08177	0.0845		0.725	0.73	0.72		1.38784	1.5267	1.38273
				0.70021	0.70484	0.70526		0.08621	0.10664	0.08395		0.735	0.73	0.71		1.46426	1.19179	1.50819
				0.70739	0.70987	0.72086		0.07313	0.10665	0.10069		0.73	0.72	0.725		1.68804	1.30429	1.32496
				0.70306	0.71502	0.71479		0.10505	0.10898	0.05979		0.72	0.735	0.735		1.28166	1.31014	2.42086
				0.70958	0.7011	0.71647		0.07327	0.06561	0.10913		0.7	0.735	0.725		1.74085	1.71682	1.01379
				0.69562	0.68277	0.70313		0.06961	0.07516	0.06127		0.73	0.72	0.72		1.77319	1.78962	2.39794
				0.71272	0.70543	0.70834		0.12466	0.08467	0.06176		0.715	0.715	0.715		1.0446	1.64076	2.04155
				0.68593	0.69765	0.73732		0.09296	0.06216	0.0867		0.725	0.72	0.71		1.43052	1.9131	1.4214
				0.66468	0.69983	0.64138		0.11287	0.0617	0.1355		0.675	0.69	0.645		0.907096	1.5158	0.965551
				0.67703	0.69536	0.64826		0.09364	0.10601	0.11295		0.685	0.685	0.665		1.22011	1.07651	1.08352
				0.66622	0.67265	0.65868		0.06359	0.09976	0.0933		0.68	0.69	0.665		1.59604	1.21189	1.243
				0.65541	0.67282	0.66118		0.08893	0.05838	0.06643		0.675	0.69	0.66		1.21682	1.79803	1.71872
				0.67353	0.68391	0.66041		0.05844	0.09741	0.12914		0.69	0.69	0.685		1.65463	1.14753	0.852325
				0.66192	0.67727	0.65497		0.05172	0.06841	0.0921		0.68	0.68	0.665		2.07247	1.57288	1.33848
				0.6676	0.68805	0.6705		0.08287	0.06714	0.07988		0.7	0.705	0.675		1.22244	1.50457	1.36558
				0.67263	0.66744	0.64503		0.07531	0.13356	0.13856		0.68	0.665	0.65		1.52783	0.987856	0.909483
				0.64497	0.6792	0.64505		0.08456	0.092	0.10311		0.68	0.695	0.65		1.16347	1.2588	1.18374
				0.64382	0.65355	0.67726		0.07174	0.092	0.06076		0.69	0.685	0.66		1.42386	1.34728	1.91631
				0.65223	0.60337	0.65181		0.10684	0.06758	0.06135		0.725	0.715	0.655		1.32258	1.67267	2.30514
				0.63188	0.70594	0.64465		0.08949	0.08966	0.06684		0.7	0.695	0.66		1.50749	1.68027	2.20353
				0.6295	0.63735	0.65472		0.10509	0.10935	0.05991		0.705	0.695	0.665		1.38089	1.17035	2.14702
				0.64751	0.65086	0.63888		0.07811	0.07807	0.1017		0.71	0.725	0.67		1.7868	1.79997	1.33275
				0.65872	0.64943	0.66539		0.10969	0.08606	0.07131		0.705	0.72	0.7		1.21797	1.55244	1.91339
				0.6522	0.65685	0.65724		0.0684	0.12125	0.0616		0.735	0.7	0.695		1.96094	1.24192	2.16354
				0.67047	0.64956	0.66883		0.10019	0.09265	0.07324		0.735	0.71	0.695		1.36106	1.42388	1.79882
				0.64516	0.64235	0.64972		0.05575	0.11966	0.05936		0.73	0.7	0.69		2.27655	1.26093	2.32713
				0.66583	0.63243	0.66956		0.06962	0.07673	0.06285		0.715	0.71	0.695		1.82406	1.91967	2.26474
				0.68028	0.67104	0.64775		0.10805	0.13257	0.10157		0.66	0.695	0.695		1.28957	1.18065	1.39213
				0.69962	0.68761	0.71765		0.08362	0.12819	0.13414		0.705	0.675	0.675		1.24135	1.00866	0.988781
				0.69764	0.70782	0.70078		0.10562	0.08644	0.14403		0.7	0.69	0.675		0.957218	1.34778	0.876455
				0.67818	0.6567	0.72642		0.13914	0.10944	0.07597		0.705	0.695	0.68		0.866723	1.09203	1.43796
				0.70149	0.67319	0.68344		0.11987	0.09606	0.09187		0.725	0.735	0.67		0.974672	1.17107	1.28269
				0.68909	0.68449	0.71015		0.11781	0.07125	0.07261		0.72	0.69	0.69		0.994191	1.55947	1.53141
				0.68912	0.66984	0.70075		0.1173	0.07567	0.09977		0.72	0.695	0.67		0.920043	1.39254	1.01222
				0.68086	0.70275	0.70926		0.10935	0.12272	0.11315		0.715	0.67	0.675		0.977682	1.02278	1.3902
				0.67962	0.66753	0.71201		0.16224	0.12195	0.13825		0.72	0.68	0.68		0.786876	1.06673	0.951583
				0.68258	0.6934	0.68156		0.11694	0.09714	0.12611		0.715	0.7	0.65		0.958199	1.24261	1.08976
				0.69635	0.68418	0.68587		0.14868	0.06745	0.1437		0.71	0.685	0.675		0.787057	1.51182	0.9068
				0.76057	0.74881	0.72939		0.12866	0.13364	0.12879		0.74	0.73	0.725		0.923832	0.981084	0.90496
				0.76777	0.7559	0.75334		0.1107	0.0818	0.10555		0.75	0.735	0.715		0.909024	1.3011	0.998227
				0.77686	0.74562	0.74213		0.11769	0.10132	0.13264		0.75	0.735	0.705		0.98504	1.05148	0.868081
				0.77686	0.75455	0.73125		0.12347	0.14947	0.12546		0.74	0.745	0.71		0.913144	0.918268	1.00428
				0.75874	0.77055	0.728		0.16963	0.13524	0.1179		0.745	0.725	0.715		0.80576	0.908474	0.99482
				0.77802	0.72552	0.73546		0.09563	0.12219	0.11531		0.75	0.735	0.725		1.22076	0.96104	0.973318
				0.76019	0.75538	0.74657		0.13949	0.12232	0.09319		0.74	0.765	0.73		0.805472	1.0209	1.19946
				0.76657	0.76255	0.74655		0.13774	0.13258	0.11568		0.75	0.74	0.72		0.871844	0.937841	0.995344
				0.77709	0.76955	0.74633		0.16177	0.1136	0.08779		0.735	0.74	0.705		0.759207	1.03856	1.21888
				0.76732	0.71077	0.74199		0.14892	0.09978	0.10597		0.74	0.72	0.705		0.799774	1.03727	0.892517
				0.72644	0.74502	0.70457		0.08569	0.06492	0.07375		0.72	0.73	0.72		1.1559	1.54985	1.44789
				0.7256	0.7304	0.70208		0.08301	0.08404	0.08091		0.74	0.71	0.7		1.23696	1.28072	1.32571
				0.72877	0.73387	0.72545		0.08631	0.07347	0.08983		0.73	0.72	0.695		1.14843	1.34863	1.15298
				0.74482	0.75788	0.70691		0.08685	0.07789	0.07841		0.74	0.735	0.705		1.18209	1.41064	1.42105
				0.74589	0.7475	0.70692		0.08715	0.08419	0.10826		0.75	0.75	0.71		1.08647	1.29136	0.942164
				0.73547	0.74334	0.70633		0.08444	0.08957	0.10501		0.735	0.735	0.695		1.20378	1.20921	1.04039
				0.71955	0.76594	0.73659		0.07083	0.05904	0.07786		0.735	0.74	0.745		1.42221	1.66484	1.19754
				0.73619	0.74333	0.73603		0.09683	0.08705	0.10365		0.74	0.725	0.745		1.08288	1.20887	0.955745
				0.74067	0.73446	0.76041		0.06424	0.08139	0.07157		0.74	0.725	0.76		1.48852	1.44182	1.5461
				0.75064	0.73659	0.78789		0.0797	0.07173	0.06637		0.735	0.715	0.775		1.29811	1.44021	1.50553
				0.62843	0.65695	0.68907		0.05898	0.05755	0.06362		0.72	0.675	0.675		1.65379	1.97963	1.69826
				0.60166	0.67863	0.67626		0.08782	0.06696	0.05435		0.695	0.69	0.67		1.40988	1.58868	1.91956
				0.61034	0.65854	0.67082		0.05155	0.05265	0.08698		0.715	0.68	0.66		2.00763	2.10508	1.37298
				0.60541	0.67333	0.65931		0.06553	0.06549	0.05674		0.71	0.67	0.665		1.71989	1.48213	1.92036
				0.63022	0.66745	0.66502		0.07109	0.06476	0.05536		0.69	0.685	0.665		1.6407	1.45334	2.2095
				0.6157	0.66885	0.68378		0.06329	0.0536	0.05855		0.695	0.675	0.685		1.88294	2.00093	1.85756
				0.63153	0.66601	0.67072		0.05428	0.0666	0.06368		0.695	0.695	0.66		2.01882	1.7973	1.70828
				0.61667	0.67338	0.66186		0.09661	0.06045	0.06481		0.7	0.675	0.665		1.2148	1.87614	1.80826
				0.6233	0.65957	0.67621		0.06186	0.05203	0.04908		0.73	0.67	0.675		1.7946	2.16589	2.54326
				0.62531	0.65906	0.67082		0.05973	0.05894	0.06269		0.7	0.695	0.66		1.83255	1.90188	1.85074
				0.7111	0.69274	0.73915		0.06842	0.05679	0.06281		0.74	0.695	0.73		1.66161	1.87444	1.8689
				0.69336	0.71459	0.74272		0.06853	0.08373	0.06241		0.76	0.69	0.735		1.58579	1.47589	1.76836
				0.69852	0.73761	0.73017		0.11094	0.07176	0.07038		0.76	0.7	0.735		1.0861	1.59181	1.53691
				0.75796	0.72173	0.72503		0.12652	0.07182	0.08405		0.755	0.705	0.715		1.00588	1.52076	1.4351
				0.71288	0.71774	0.73528		0.07628	0.08866	0.10555		0.74	0.705	0.715		1.37299	1.41003	1.17676
				0.74354	0.73547	0.73016		0.07563	0.06816	0.06797		0.765	0.705	0.72		1.39695	1.6951	1.81101
				0.73976	0.70411	0.73686		0.11209	0.05576	0.06678		0.74	0.7	0.725		0.999708	1.7887	1.79133
				0.73437	0.68969	0.72747		0.08876	0.06833	0.05607		0.745	0.7	0.725		1.3223	1.68106	2.11561
				0.71027	0.74422	0.7343		0.08303	0.07766	0.07734		0.74	0.69	0.725		1.34083	1.54639	1.45173
				0.69252	0.71127	0.73514		0.10922	0.05483	0.05954		0.755	0.71	0.725		1.09965	2.00039	1.90871

## Sheet: Joint angles (Fig 2)
Ankle -frontal				Ankle -sagittal				Knee - sagittal				Hip - sagittal
10 mmHG	30 mmHg	60 mmHg		10 mmHG	30 mmHg	60 mmHg		10 mmHG	30 mmHg	60 mmHg		10 mmHG	30 mmHg	60 mmHg
1.05509	1.0916	1.87158		3.78419	3.1501	1.39223		6.76465	6.6644	7.01838		33.9265	34.4581	34.5486
0.927189	0.993496	1.80423		2.25634	1.66622	-0.297506		7.53612	7.79685	7.89613		33.4756	34.1771	34.1403
0.776926	0.849112	1.65281		0.609852	-0.0379538	-2.10374		8.30436	8.7452	8.70419		32.9335	33.78	33.6519
0.539785	0.565051	1.36986		-0.906706	-1.67284	-3.66582		9.26066	9.63892	9.53764		32.3714	33.3134	33.1359
0.0685617	0.034807	0.933209		-2.04784	-2.92726	-4.70316		10.2347	10.6473	10.4925		31.8517	32.842	32.6418
-0.719707	-0.761735	0.337917		-2.65008	-3.59279	-5.10458		11.4364	11.8617	11.6119		31.392	32.4107	32.1903
-1.75885	-1.72656	-0.39956		-2.66559	-3.62847	-4.91088		12.7748	13.255	12.8697		30.9604	32.0203	31.7672
-2.87136	-2.69297	-1.21363		-2.16166	-3.12829	-4.24799		14.1046	14.7112	14.1794		30.4991	31.6294	31.33
-3.84861	-3.48879	-1.9866		-1.29453	-2.25693	-3.28704		15.2766	16.0793	15.4197		29.9505	31.1786	30.8224
-4.51715	-3.9926	-2.57921		-0.246443	-1.1962	-2.40392		16.18	17.2228	16.4724		29.2772	30.6148	30.1984
-4.80058	-4.17627	-2.88954		0.83617	-0.0978328	-1.5316		16.7674	18.0549	17.2539		28.4691	29.9093	29.4405
-4.74162	-4.10434	-2.91424		1.86214	0.94349	-0.542809		17.0499	18.5519	17.7307		27.5397	29.0622	28.5597
-4.47424	-3.89519	-2.74905		2.78761	2.08552	0.335437		17.0739	18.7422	17.9184		26.5162	28.0954	27.5843
-4.16891	-3.67273	-2.5253		3.60534	2.91889	1.10405		16.9009	18.6825	17.8709		25.4303	27.0406	26.5475
-3.96299	-3.52338	-2.34782		4.33123	3.65159	1.77875		16.5917	18.438	17.658		24.3118	25.9292	25.4772
-3.90431	-3.4712	-2.26917		4.98686	4.29899	2.37883		16.1949	18.0677	17.3402		23.1843	24.7889	24.392
-3.95001	-3.48671	-2.28986		5.5879	4.87778	2.9192		15.7414	17.6159	16.9554		22.0639	23.6417	23.3018
-4.01689	-3.52309	-2.37061		6.14125	5.39998	3.40833		15.2461	17.1096	16.5185		20.9591	22.5018	22.2099
-4.03492	-3.54052	-2.45141		6.64681	5.87266	3.85102		14.7159	16.5636	16.0305		19.8708	21.3743	21.1169
-3.97452	-3.51208	-2.47458		7.10277	6.25066	4.25259		14.1589	15.988	15.4914		18.7967	20.2585	20.0229
-3.84409	-3.42696	-2.41159		7.51129	6.68862	4.62054		13.5876	15.3897	14.9081		17.7338	19.1519	18.9292
-3.67442	-3.29182	-2.27202		7.88185	7.0421	4.96471		13.0154	14.7724	14.295		16.6813	18.0509	17.8381
-3.4971	-3.1228	-2.09124		8.22868	7.36876	5.29617		12.453	14.1404	13.6677		15.6409	16.9535	16.7522
-3.32878	-2.9349	-1.90569		8.56618	7.67931	5.62508		11.9063	13.5024	13.0392		14.6158	15.8628	15.6755
-3.17053	-2.74002	-1.73859		8.90346	7.98416	5.95843		11.3771	12.8677	12.419		13.6098	14.7847	14.6135
-3.01754	-2.54732	-1.59725		9.24291	8.28888	6.29483		10.8632	12.243	11.8121		12.6259	13.7251	13.5713
-2.86627	-2.36365	-1.47894		9.58205	8.59307	6.62705		10.3605	11.6324	11.2187		11.6638	12.6881	12.5515
-2.71921	-2.1963	-1.37335		9.91697	8.89427	6.94963		9.86569	11.0382	10.6381		10.719	11.6763	11.5542
-2.58456	-2.0486	-1.26688		10.2443	9.19099	7.26097		9.37806	10.4617	10.0698		9.78727	10.6903	10.5777
-2.46635	-1.91692	-1.15122		10.5634	9.48197	7.56338		8.90067	9.90261	9.51315		8.86726	9.72698	9.61853
-2.36062	-1.79469	-1.02876		10.8776	9.76917	7.8627		8.43753	9.3609	8.96817		7.96036	8.78172	8.67326
-2.26256	-1.679	-0.910069		11.1932	10.0594	8.16678		7.99176	8.83808	8.43871		7.06967	7.85227	7.74229
-2.17292	-1.573	-0.809979		11.5173	10.3604	8.48249		7.5663	8.33703	7.93181		6.19888	6.93916	6.82945
-2.09574	-1.48496	-0.739041		11.8553	10.6761	8.81269		7.16487	7.86162	7.45511		5.352	6.04585	5.93974
-2.03596	-1.42258	-0.697655		12.2077	11.0058	9.15445		6.79206	7.41595	7.01428		4.53241	5.17674	5.07647
-1.99634	-1.38621	-0.679959		12.5705	11.345	9.50018		6.45275	7.00377	6.61278		3.73933	4.33449	4.23878
-1.97415	-1.3671	-0.676662		12.9388	11.6876	9.84214		6.15176	6.62847	6.25439		2.96562	3.51665	3.42101
-1.95883	-1.35257	-0.676068		13.3077	12.0274	10.1761		5.89596	6.29468	5.94604		2.19974	2.71451	2.61394
-1.93488	-1.32773	-0.665831		13.6737	12.3605	10.5017		5.69731	6.01027	5.69893		1.4293	1.91593	1.80704
-1.88693	-1.27843	-0.635499		14.0345	12.685	10.8204		5.57434	5.78851	5.52881		0.645478	1.11026	0.992808
-1.80521	-1.19645	-0.579503		14.3886	13.0015	11.1349		5.55187	5.6509	5.4553		-0.152026	0.293995	0.171553
-1.68806	-1.08168	-0.498334		14.7345	13.3126	11.4477		5.65914	5.62639	5.50048		-0.950707	-0.526179	-0.646814
-1.54171	-0.941326	-0.396714		15.0696	13.6194	11.7593		5.62425	5.74526	5.68605		-1.72651	-1.33455	-1.44487
-1.37609	-0.785154	-0.280421		15.3893	13.9194	12.0647		5.86713	6.03259	6.02874		-2.45252	-2.11013	-2.20321
-1.19952	-0.621152	-0.15248		15.6857	14.2047	12.3525		6.29576	6.50331	6.53753		-3.10866	-2.83147	-2.90643
-1.01467	-0.452305	-0.0100514		15.9476	14.4632	12.6054		6.99066	7.16038	7.2137		-3.68696	-3.48331	-3.54679
-0.818993	-0.276572	0.152266		16.1586	14.6781	12.8009		7.78883	7.99703	8.05336		-4.1902	-4.06063	-4.12251
-0.608146	-0.08786	0.339843		16.2985	14.8265	12.9105		8.93118	9.00195	9.05133		-4.62539	-4.5657	-4.63298
-0.377536	0.124602	0.558704		16.3447	14.8799	12.9009		10.2282	10.1658	10.2072		-4.99538	-5.00147	-5.07375
-0.116712	0.376119	0.816373		16.2725	14.8065	12.7329		11.6841	11.4882	11.5299		-5.29342	-5.36523	-5.43357
0.193289	0.686384	1.12383		16.0535	14.5722	12.3622		13.3139	12.9816	13.0396		-5.50279	-5.64526	-5.6938
0.574224	1.07867	1.49706		15.653	14.1409	11.7418		15.1446	14.6712	14.7674		-5.5987	-5.82091	-5.82961
1.04628	1.47555	1.95404		14.8286	13.472	10.824		17.2126	16.5928	16.7509		-5.54962	-5.86309	-5.81184
1.62315	2.08962	2.50663		13.9318	12.5219	9.56854		19.559	18.7889	19.0274		-5.31966	-5.73504	-5.60891
2.30171	2.80904	3.15059		12.5167	11.3498	7.95787		22.2209	21.2999	21.6263		-4.8741	-5.39766	-5.19192
3.05267	3.59295	3.85849		10.3548	9.43088	6.01515		25.2232	24.1526	24.5611		-4.1879	-4.82099	-4.5425
3.8191	4.38139	4.58077		8.45214	7.47009	3.81098		28.5698	27.3503	27.823		-3.25332	-3.99449	-3.65939
4.52561	5.00495	5.25061		6.26441	5.21441	1.45419		32.2397	30.8688	31.3803		-2.08158	-2.92766	-2.55811
5.09347	5.38929	5.79273		3.89443	2.75829	-0.931093		36.1838	34.6616	35.1819		-0.696186	-1.64259	-1.2619
5.4586	5.66	6.14127		1.47207	0.238286	-3.22688		40.3227	38.6646	39.1598		0.876971	-0.165753	0.208132
5.58327	5.70032	6.25066		-0.862002	-2.18042	-5.32564		44.5475	42.7971	43.2301		2.6122	1.47826	1.83603
5.45798	5.55206	6.0989		-2.95486	-4.32467	-7.00013		48.7313	46.9609	47.2929		4.48124	3.26616	3.60591
5.09593	5.16258	5.70011		-4.64707	-6.03768	-8.08679		52.7459	51.0417	51.24		6.45129	5.17177	5.49638
4.53351	4.70055	5.11222		-5.81393	-7.20205	-8.90304		56.4777	54.9181	54.9623		8.48607	7.16452	7.47884
3.83901	4.00033	4.42775		-6.40739	-7.75495	-9.09857		59.8336	58.4771	58.3611		10.5504	9.21129	9.52006
3.10209	3.27945	3.7543		-6.45401	-7.70356	-8.72222		62.7441	61.6309	62.3619		12.6153	11.2805	11.5865
2.41428	2.61938	3.18674		-6.0325	-7.1347	-7.93292		65.173	64.3274	64.9221		14.6596	13.3451	13.6484
1.86278	2.14335	2.78262		-5.26046	-6.2062	-6.92632		67.1234	66.548	67.0283		16.6685	15.3853	15.6837
1.51678	1.87608	2.55458		-4.27561	-5.1062	-5.86822		68.6253	68.2987	68.687		18.6298	17.3865	17.6772
1.39892	1.8017	2.47374		-3.20955	-3.99681	-4.86915		69.7147	69.6048	69.9139		20.5328	19.3372	19.6175
1.46933	1.86775	2.48305		-2.16283	-2.97861	-3.9865		70.4189	70.4985	70.7278		22.3682	21.2263	21.4952
1.64186	1.99831	2.5205		-1.19246	-2.08902	-3.23388		70.7511	71.0069	71.1462		24.1275	23.0426	23.3007
1.82237	2.11479	2.53969		-0.317712	-1.32155	-2.59414		70.7148	71.1453	71.1822		25.8041	24.7758	25.0251
1.94513	2.16027	2.51462		0.464841	-0.648284	-2.03588		70.3125	70.9194	70.8452		27.3951	26.4185	26.6617
1.9888	2.11453	2.43482		1.16863	-0.0385049	-1.52745		69.5515	70.3305	70.1438		28.9016	27.9688	28.2066
1.96626	1.99137	2.29636		1.8097	0.530882	-1.04511		68.4448	69.384	69.0894		30.326	29.4305	29.658
1.89854	1.81997	2.09714		2.39963	1.07257	-0.576126		67.0093	68.0931	67.6979		31.6693	30.809	31.0154
1.79479	1.62318	1.83861		2.93971	1.58774	-0.119839		65.2622	66.4749	65.9859		32.9292	32.1044	32.2782
1.65023	1.40671	1.52767		3.42125	2.06677	0.312346		63.2201	64.5464	63.9692		34.1008	33.3112	33.4449
1.45593	1.1648	1.17526		3.83048	2.4936	0.702206		60.8965	62.3209	60.662		35.1776	34.4202	34.5121
1.20917	0.890474	0.800099		4.15387	2.85062	1.03129		58.2995	59.8086	58.0755		36.0008	35.4223	35.4733
0.917852	0.58349	0.43118		4.38541	3.12358	1.28636		55.4326	57.0181	55.2199		36.86	36.3097	36.3207
0.601577	0.255203	0.104599		4.52992	3.3067	1.46239		52.2974	53.9559	52.1058		37.5953	37.0746	37.047
0.288992	-0.0688821	-0.146636		4.60082	3.4034	1.56398		48.8964	50.6262	48.7444		38.1974	37.71	37.6474
0.0133144	-0.353866	-0.30555		4.61419	3.42324	1.60421		45.2353	47.0344	45.1474		38.6586	38.2101	38.1187
-0.194825	-0.564264	-0.373354		4.58494	3.3801	1.60044		41.325	43.1895	41.3292		38.9711	38.5688	38.4569
-0.316442	-0.676834	-0.361924		4.52598	3.29352	1.57163		37.1855	39.1086	37.3096		39.1265	38.7796	38.655
-0.348319	-0.689701	-0.289327		4.45039	3.19002	1.5374		32.8516	34.8213	33.1175		39.1171	38.8339	38.7033
-0.296433	-0.593829	-0.173273		4.37382	3.09319	1.51768		28.3766	30.3706	28.7997		38.9877	38.7251	38.5944
-0.17289	-0.443228	-0.0210623		4.315	3.04174	1.53185		23.8379	25.8354	24.4313		38.64	38.454	38.3313
0.00843013	-0.225909	0.174925		4.2958	3.047	1.59501		19.3446	21.3079	20.123		38.2391	38.034	37.9338
0.236196	0.0482964	0.426047		4.34021	3.12165	1.71741		15.0418	16.9193	16.0205		37.6185	37.4933	37.4415
0.493024	0.362183	0.733651		4.46917	3.27375	1.91105		11.1105	12.8332	12.2964		36.9328	36.8766	36.9093
0.752448	0.676602	1.07363		4.69093	3.51413	2.19124		7.75694	9.24286	9.13432		36.2531	36.2445	36.3967
0.984961	0.938987	1.3939		4.98636	3.85176	2.56448		5.18818	6.35783	5.90381		35.6523	35.6677	35.9561
1.163	1.1108	1.64185		5.28533	4.27063	3.00239		3.56385	4.37034	4.12374		35.184	35.2114	35.6191
1.2727	1.19427	1.80124		5.55384	4.69095	3.40894		2.9289	3.39458	3.41847		34.8618	34.9118	35.3845
1.3208	1.22217	1.88964		5.64004	4.94966	3.61379		3.16225	3.39729	3.48988		34.65	34.7558	35.2167
1.31592	1.21866	1.92506		5.55377	4.85314	3.42081		3.98422	4.17172	4.12533		34.4755	34.6824	35.0595
1.25411	1.18002	1.92189		5.17682	4.48027	2.69222		5.03338	5.38394	5.0504		34.2558	34.6071	34.8541
1.1373	1.105	1.90151		4.20039	3.71896	1.41093		6.00122	6.67939	6.81003		33.9298	34.4534	34.4503

## Sheet: EMG (Fig 3)
gastrocnemius medialis (GM)				soleus (SOL)				peroneus longus (PL)				tibialis anterior (TA)				vastus lateralis (VL)				semitendinosus (SEMI)
10 mmHG	30 mmHg	60 mmHg		10 mmHG	30 mmHg	60 mmHg		10 mmHG	30 mmHg	60 mmHg		10 mmHG	30 mmHg	60 mmHg		10 mmHG	30 mmHg	60 mmHg		10 mmHG	30 mmHg	60 mmHg
0.0770308	0.0756092	0.0800115		0.0387697	0.044022	0.0413835		0.129169	0.160928	0.179024		0.240884	0.242106	0.270313		0.131399	0.148002	0.123897		0.452193	0.472176	0.469457
0.0807082	0.0756066	0.080194		0.0418832	0.0469735	0.0443903		0.137109	0.174497	0.189417		0.261926	0.260863	0.303894		0.157116	0.172913	0.149817		0.474579	0.494824	0.484687
0.076456	0.0714122	0.0784191		0.0448518	0.0507926	0.0476972		0.148306	0.193831	0.202505		0.284072	0.290115	0.342003		0.186148	0.198162	0.179953		0.489683	0.497282	0.483444
0.0689221	0.0615695	0.0751025		0.0477365	0.0552246	0.0511925		0.1633	0.214091	0.217922		0.306162	0.328093	0.381792		0.218492	0.223966	0.211046		0.491875	0.47982	0.473329
0.0624146	0.055982	0.0703186		0.0507624	0.0593377	0.0549006		0.18074	0.232396	0.232289		0.327811	0.367482	0.412704		0.253049	0.253923	0.243632		0.483971	0.454971	0.462813
0.0583764	0.0533731	0.0656985		0.0539648	0.0628844	0.0594428		0.197759	0.245342	0.245304		0.352557	0.39658	0.429907		0.290674	0.292283	0.281641		0.469002	0.435087	0.451125
0.0558318	0.0541325	0.0629409		0.0572728	0.0664979	0.0656257		0.212102	0.250711	0.256265		0.37861	0.411272	0.435343		0.330927	0.337073	0.32369		0.446023	0.423269	0.432979
0.0543259	0.0569871	0.0624886		0.0607414	0.0707571	0.0731437		0.221593	0.250446	0.261904		0.400039	0.415309	0.438213		0.367377	0.37734	0.367301		0.415585	0.413524	0.408605
0.053807	0.0558151	0.0648789		0.0639695	0.0755368	0.0807929		0.224801	0.248215	0.258845		0.411061	0.41443	0.442918		0.398544	0.404348	0.408639		0.383119	0.397698	0.381733
0.0544424	0.0547749	0.0681615		0.0659262	0.0794682	0.0866769		0.22298	0.247381	0.246939		0.408408	0.41505	0.444577		0.42918	0.419743	0.443786		0.349988	0.367559	0.352857
0.0560618	0.0570682	0.0707629		0.0663047	0.0820077	0.088549		0.215456	0.244706	0.228386		0.400541	0.414274	0.431244		0.461552	0.434739	0.47283		0.320288	0.32671	0.318707
0.0579772	0.058195	0.0743425		0.0664524	0.0842528	0.0880504		0.206336	0.23437	0.210796		0.395358	0.409196	0.402375		0.483762	0.453149	0.494981		0.29688	0.281582	0.283909
0.0609685	0.0618803	0.079412		0.0686981	0.0878925	0.0891964		0.200882	0.218962	0.196538		0.389832	0.393595	0.364682		0.495941	0.465286	0.501518		0.273774	0.239933	0.253764
0.067574	0.0697908	0.0844304		0.074666	0.0937866	0.0934096		0.198419	0.202032	0.183		0.372432	0.364899	0.321783		0.499215	0.467607	0.49356		0.248598	0.207322	0.227477
0.0790501	0.0817502	0.0878834		0.0845338	0.101623	0.0994621		0.194841	0.185964	0.169306		0.341902	0.327845	0.275111		0.479274	0.479277	0.482789		0.219033	0.18456	0.19982
0.0925012	0.0972526	0.0901577		0.0968349	0.112128	0.108725		0.187807	0.174237	0.159549		0.307555	0.294742	0.238342		0.482007	0.477577	0.477325		0.183373	0.169031	0.173582
0.104581	0.114548	0.0937618		0.110686	0.126611	0.124785		0.179593	0.168385	0.156491		0.279376	0.275619	0.221388		0.471123	0.459375	0.4773		0.159873	0.155128	0.151149
0.112317	0.12993	0.100334		0.127731	0.144591	0.146938		0.174588	0.166118	0.157126		0.262387	0.263738	0.215596		0.468932	0.44685	0.469025		0.137525	0.140297	0.133041
0.113603	0.138981	0.108225		0.146528	0.152529	0.167369		0.175547	0.164725	0.159485		0.254029	0.247204	0.209429		0.465962	0.448006	0.445844		0.115575	0.126588	0.12046
0.112186	0.143203	0.115882		0.163359	0.161359	0.179619		0.18131	0.164128	0.163197		0.246138	0.220339	0.198932		0.44941	0.419084	0.417084		0.106822	0.117757	0.114398
0.113972	0.144744	0.12441		0.175399	0.173399	0.186826		0.18078	0.165875	0.167772		0.227885	0.188414	0.185637		0.406195	0.389086	0.389428		0.106091	0.112967	0.110684
0.120474	0.146711	0.133968		0.183549	0.181549	0.193477		0.175814	0.168225	0.173199		0.199429	0.160182	0.170373		0.351496	0.362229	0.360802		0.109394	0.109855	0.105564
0.128939	0.150736	0.148458		0.190836	0.188836	0.199563		0.171116	0.168085	0.176677		0.164539	0.136767	0.151812		0.335157	0.339272	0.332893		0.112366	0.109116	0.0994276
0.137299	0.156016	0.168808		0.199162	0.197162	0.206069		0.162831	0.166389	0.176221		0.128416	0.115025	0.130667		0.305817	0.323579	0.314236		0.109962	0.109724	0.0927472
0.14586	0.160616	0.188654		0.207285	0.205285	0.213569		0.157674	0.157779	0.172107		0.0959562	0.0933582	0.109091		0.290977	0.307297	0.300587		0.0995911	0.108198	0.085303
0.156337	0.164526	0.203276		0.215284	0.213284	0.22286		0.155871	0.159995	0.169338		0.0712207	0.0737888	0.0891541		0.273096	0.305638	0.286103		0.0866573	0.103205	0.0781715
0.169896	0.168442	0.209607		0.22482	0.22282	0.233766		0.160439	0.170864	0.171143		0.0550568	0.0596638	0.0729292		0.260185	0.300052	0.269106		0.0762685	0.095852	0.0734585
0.183711	0.173265	0.20967		0.237399	0.235399	0.241884		0.171754	0.18197	0.175781		0.0462559	0.0507086	0.0618828		0.237885	0.287946	0.250602		0.0708897	0.0882024	0.0733188
0.193045	0.18117	0.210735		0.250256	0.248256	0.246182		0.186715	0.190751	0.181423		0.0440558	0.0469722	0.055876		0.21122	0.269403	0.225487		0.0688148	0.0815714	0.0757029
0.195861	0.19247	0.217479		0.258096	0.256096	0.248091		0.203188	0.199269	0.18835		0.0467098	0.0459232	0.0532135		0.183351	0.214782	0.19351		0.0673111	0.0773163	0.0770937
0.197541	0.205681	0.230625		0.260436	0.259807	0.251946		0.219571	0.205414	0.195554		0.051102	0.0448311	0.0525283		0.156937	0.163538	0.158959		0.0655154	0.0749868	0.0764686
0.202843	0.217223	0.245401		0.261736	0.267287	0.259473		0.233575	0.208043	0.200114		0.0545719	0.0428614	0.0529082		0.135907	0.138852	0.128898		0.0628827	0.0733604	0.0723831
0.214534	0.224786	0.255466		0.265805	0.276229	0.26664		0.241679	0.2082	0.202481		0.0565085	0.0406572	0.0532618		0.118958	0.122316	0.109103		0.0583844	0.0698841	0.065368
0.230603	0.230077	0.262695		0.273144	0.284992	0.272939		0.244876	0.210588	0.205123		0.0563542	0.0395325	0.0540518		0.104897	0.10926	0.0984916		0.0551845	0.0641176	0.0584942
0.247523	0.235829	0.269703		0.282649	0.292989	0.280635		0.246302	0.216171	0.208027		0.0545781	0.0401804	0.0546923		0.0940137	0.0979533	0.0922314		0.0539245	0.0581888	0.0538569
0.261624	0.243612	0.279338		0.294729	0.302928	0.291043		0.246686	0.219389	0.212852		0.0531924	0.0422604	0.0531326		0.0866958	0.0895264	0.0861964		0.0533245	0.0541875	0.0516471
0.270178	0.254874	0.295897		0.311827	0.31868	0.305464		0.247821	0.221882	0.222283		0.0523455	0.0454562	0.0499336		0.0803071	0.0836429	0.0809582		0.0523545	0.0512552	0.0518087
0.275519	0.267216	0.318431		0.332613	0.338931	0.322958		0.247862	0.231768	0.235306		0.0527715	0.0488018	0.0473848		0.0745795	0.0792819	0.0778525		0.051019	0.0488199	0.0520584
0.280139	0.280267	0.33955		0.353128	0.359593	0.341971		0.257765	0.237625	0.24765		0.054018	0.0517294	0.0462197		0.0715301	0.0773249	0.075504		0.0488523	0.0470204	0.04954
0.288851	0.296303	0.356146		0.368648	0.377432	0.359702		0.264276	0.257963	0.257842		0.0548335	0.0544635	0.0458664		0.0711307	0.0765152	0.0713509		0.0459555	0.0454593	0.0438582
0.305662	0.312669	0.368316		0.377699	0.389998	0.373505		0.282711	0.27126	0.271189		0.0544318	0.0571604	0.0463276		0.0715015	0.0742448	0.0668757		0.0429352	0.0443566	0.0373572
0.328067	0.325032	0.378227		0.39059	0.398045	0.384558		0.302649	0.274828	0.2912		0.0537649	0.0587498	0.0475818		0.0712152	0.0699101	0.0637259		0.0390872	0.042993	0.0326916
0.346637	0.332683	0.385515		0.411238	0.408518	0.397729		0.319063	0.275068	0.312287		0.0548254	0.0585124	0.0490289		0.0687537	0.0645214	0.0620435		0.0347185	0.0409917	0.0306947
0.354044	0.34026	0.388629		0.463344	0.428618	0.416922		0.326678	0.280786	0.332151		0.0573305	0.0574814	0.0502774		0.064333	0.0603609	0.0613981		0.031351	0.0381823	0.0299254
0.35168	0.351716	0.390707		0.486746	0.455851	0.442926		0.326023	0.294449	0.351581		0.0596422	0.0563568	0.0514775		0.0605481	0.057934	0.0617471		0.0290592	0.0345595	0.0289847
0.351893	0.369153	0.395397		0.500845	0.485841	0.472977		0.323391	0.310414	0.367362		0.0604377	0.0549383	0.0526784		0.059021	0.0563293	0.0618086		0.0275992	0.0311652	0.0280297
0.362156	0.390876	0.405245		0.516818	0.511392	0.499533		0.326507	0.325896	0.379185		0.0593845	0.0533634	0.0538238		0.057989	0.0545221	0.06043		0.0273234	0.0286989	0.0277913
0.381106	0.412379	0.418043		0.52352	0.528235	0.516293		0.335526	0.341119	0.392223		0.0575041	0.0516108	0.0551102		0.0563658	0.0525333	0.0580926		0.0277193	0.0275278	0.0280688
0.398953	0.426412	0.430307		0.527611	0.537707	0.524278		0.348837	0.35468	0.406758		0.0552432	0.0501341	0.056157		0.055129	0.0516387	0.0563669		0.0277119	0.0271016	0.0280101
0.405083	0.430355	0.440852		0.527851	0.541873	0.531866		0.363082	0.365999	0.421096		0.0529935	0.0493895	0.056943		0.055074	0.052111	0.0555156		0.0273699	0.0264844	0.0271295
0.398026	0.425882	0.446378		0.523356	0.542385	0.54225		0.372682	0.380717	0.433432		0.0512796	0.0492406	0.0575248		0.055594	0.0528732	0.0543632		0.0275074	0.0256328	0.0258444
0.385987	0.414998	0.446717		0.517136	0.537458	0.547177		0.376852	0.394672	0.442388		0.0501015	0.0494906	0.057626		0.0562449	0.0528318	0.0530226		0.0284519	0.0248639	0.0247548
0.379405	0.398059	0.438425		0.500199	0.525012	0.540285		0.375079	0.402329	0.444644		0.0493247	0.0497543	0.0567025		0.0569248	0.051601	0.0516222		0.0299629	0.024455	0.0240606
0.376507	0.379667	0.418885		0.477491	0.506608	0.52344		0.36795	0.404719	0.433734		0.0480404	0.050005	0.0548407		0.0589132	0.0501167	0.050638		0.0307585	0.0241983	0.0238339
0.37045	0.365397	0.394433		0.454429	0.485897	0.49968		0.358426	0.401834	0.410732		0.0459872	0.0496905	0.0524779		0.0604647	0.0493476	0.0507007		0.031008	0.0241503	0.0240031
0.357709	0.352287	0.375036		0.423494	0.464035	0.471869		0.348966	0.394611	0.384801		0.0438484	0.0485598	0.049921		0.061389	0.0497648	0.0512466		0.0317997	0.0243782	0.0244657
0.336067	0.333078	0.359355		0.396106	0.444713	0.443368		0.341182	0.381667	0.360053		0.0419171	0.0471267	0.0473489		0.0624561	0.0513928	0.0519162		0.0336731	0.0253769	0.0250455
0.310658	0.304272	0.340079		0.380926	0.427952	0.417267		0.330439	0.360736	0.33522		0.0401949	0.0461246	0.0451446		0.0644275	0.0535722	0.0530438		0.0353773	0.0271885	0.0256915
0.286629	0.270337	0.311176		0.373032	0.412736	0.391888		0.311321	0.338047	0.310727		0.038895	0.0466157	0.0432661		0.0673982	0.0553862	0.0549639		0.0361619	0.029628	0.0261132
0.265376	0.240253	0.276389		0.367535	0.39636	0.367154		0.288735	0.318811	0.285427		0.0385214	0.049712	0.0419104		0.0697382	0.0563613	0.0582282		0.0364082	0.0319578	0.0263269
0.246581	0.214687	0.240412		0.360136	0.377811	0.34025		0.271251	0.301564	0.264148		0.040288	0.0553253	0.0423782		0.069828	0.056192	0.0618262		0.0362	0.0329839	0.0264463
0.227698	0.188695	0.205979		0.348471	0.355425	0.306471		0.260454	0.282251	0.250586		0.0462481	0.062652	0.0467984		0.068128	0.0552555	0.0646162		0.0359657	0.0325149	0.0264339
0.20959	0.164006	0.173439		0.332831	0.324368	0.269247		0.252681	0.262862	0.24088		0.05799	0.0719536	0.0578848		0.0659173	0.053795	0.0661776		0.0360709	0.0312565	0.026356
0.192457	0.144718	0.142759		0.313674	0.282229	0.237166		0.247037	0.246694	0.234077		0.0758099	0.0834207	0.0778035		0.0630331	0.0518476	0.0661165		0.0366309	0.029785	0.0262181
0.174001	0.130652	0.116543		0.292147	0.237021	0.213447		0.241887	0.236445	0.228763		0.0967297	0.0976193	0.105542		0.0580316	0.0501867	0.0640558		0.0374877	0.0286459	0.0262068
0.151888	0.116506	0.0956005		0.265174	0.19979	0.194815		0.233596	0.23037	0.224025		0.114593	0.114024	0.1345		0.0517282	0.0491066	0.0601058		0.0380462	0.0281674	0.0263564
0.126465	0.0990239	0.0803653		0.227603	0.171968	0.179851		0.219373	0.22253	0.221006		0.124335	0.129534	0.156626		0.0462293	0.0484494	0.0550363		0.038344	0.0285966	0.0264325
0.101092	0.0800821	0.0707144		0.183784	0.150749	0.166565		0.200608	0.208839	0.217158		0.124453	0.141869	0.16772		0.0434593	0.0484988	0.050889		0.0388252	0.0300363	0.0261308
0.0787372	0.0624444	0.0645442		0.145254	0.132698	0.148396		0.18004	0.191797	0.205445		0.119376	0.151546	0.169428		0.0433308	0.0489247	0.048645		0.0396582	0.0319762	0.0253625
0.0618824	0.0487143	0.0596485		0.115921	0.114655	0.12447		0.158468	0.173756	0.185011		0.117331	0.161188	0.167066		0.0451544	0.0489854	0.0479419		0.0400201	0.0328998	0.0247325
0.0500435	0.0399188	0.0548653		0.0949611	0.0950791	0.0994052		0.137102	0.154409	0.162694		0.12352	0.172589	0.166293		0.0477373	0.0487196	0.0478124		0.0395697	0.0316782	0.0247997
0.0418793	0.0346346	0.0488745		0.079384	0.0778659	0.0777109		0.121197	0.136558	0.143668		0.139891	0.183475	0.166826		0.0497536	0.0482002	0.0476777		0.0394042	0.0295257	0.0254106
0.0369332	0.0312798	0.0425834		0.0667137	0.0652301	0.0603233		0.112507	0.123207	0.129845		0.164425	0.189015	0.162721		0.050712	0.0474005	0.0479006		0.0390644	0.0278899	0.0261414
0.0346997	0.0292932	0.0377295		0.0561907	0.0571059	0.0482256		0.108305	0.116309	0.120748		0.190186	0.186823	0.15352		0.0503445	0.0468891	0.0483545		0.0382447	0.0272411	0.0264938
0.0342081	0.0283074	0.0343006		0.0485858	0.0513706	0.0410189		0.10617	0.112912	0.113359		0.208466	0.180069	0.146508		0.0489896	0.0468327	0.048155		0.0372884	0.0273179	0.0266447
0.0342698	0.0277511	0.0321479		0.0441888	0.0472712	0.036871		0.105133	0.109949	0.107334		0.214827	0.173446	0.14634		0.0479552	0.0468988	0.0471969		0.0361019	0.0279512	0.027089
0.0339692	0.0274336	0.0310227		0.0419727	0.0438028	0.0345457		0.105208	0.108451	0.104079		0.212398	0.17147	0.154892		0.0478318	0.0467993	0.0459949		0.0348411	0.0287547	0.0279865
0.0333834	0.0273623	0.0304297		0.0402457	0.0397268	0.0335431		0.107105	0.109949	0.105496		0.210814	0.176868	0.17066		0.0483454	0.0466697	0.0456899		0.0340355	0.0296512	0.0293518
0.0323363	0.0273431	0.0300946		0.0379666	0.0360532	0.0335644		0.111217	0.114236	0.112819		0.218403	0.190245	0.191302		0.0487159	0.0471612	0.0466054		0.0343258	0.0308848	0.030888
0.0311855	0.0273646	0.0298979		0.0355475	0.0336918	0.0339835		0.115969	0.119376	0.120587		0.234831	0.207031	0.212837		0.0486216	0.0483262	0.0480142		0.0367118	0.0327484	0.0321485
0.0305439	0.0273565	0.0295723		0.0334656	0.0327782	0.0342234		0.118533	0.122144	0.128566		0.249608	0.219967	0.226398		0.0479266	0.04893	0.0490085		0.0418372	0.0357469	0.0332401
0.0310846	0.0271211	0.0297235		0.0318889	0.0328519	0.0341274		0.116627	0.120488	0.134338		0.25106	0.225479	0.228951		0.0464983	0.0482457	0.0488896		0.0488106	0.0396395	0.0347561
0.0333256	0.0268561	0.0309438		0.0308283	0.0332301	0.0339017		0.110727	0.117107	0.135237		0.237952	0.223381	0.223154		0.0443252	0.0469454	0.0474031		0.0562518	0.0446483	0.0369103
0.0377367	0.0271076	0.0335362		0.0303095	0.0336296	0.0337257		0.104509	0.114024	0.132189		0.220139	0.217105	0.212864		0.0424788	0.0458333	0.0454105		0.064863	0.0509162	0.0393678
0.0440534	0.0280029	0.0371549		0.0304183	0.034019	0.033633		0.100893	0.111034	0.127871		0.206823	0.210094	0.201609		0.0416012	0.0454443	0.0437457		0.07647	0.0588961	0.0436819
0.0513081	0.029241	0.040995		0.0311666	0.0343494	0.0336945		0.0992715	0.108501	0.122573		0.202878	0.205493	0.193068		0.0418047	0.0455525	0.0428271		0.0921548	0.0695438	0.0529534
0.0581539	0.0307081	0.0445741		0.0325028	0.0347749	0.0338756		0.0980374	0.107858	0.116951		0.208353	0.204571	0.191451		0.0426997	0.0456766	0.0426546		0.112614	0.0834775	0.0709073
0.0638383	0.0323462	0.0483351		0.0341223	0.0352981	0.0344196		0.097591	0.108731	0.113164		0.217392	0.207197	0.192668		0.0434768	0.0456812	0.0430532		0.13725	0.10226	0.0996652
0.066852	0.0343724	0.0531242		0.0355987	0.0360493	0.0354022		0.0981621	0.109857	0.111426		0.221547	0.207879	0.188814		0.0439525	0.0459702	0.0441148		0.166603	0.126907	0.136289
0.065037	0.036199	0.057893		0.0364002	0.0370566	0.0362428		0.0988349	0.111198	0.110851		0.216952	0.203621	0.176349		0.0443365	0.040091	0.0454642		0.198778	0.156088	0.175154
0.0593648	0.037022	0.0602553		0.0363286	0.0379263	0.0363088		0.0984335	0.113054	0.111943		0.2076	0.198503	0.161119		0.0449176	0.0358503	0.0469194		0.230703	0.18653	0.213085
0.052667	0.0365536	0.0591701		0.0353959	0.0381892	0.0356366		0.0979446	0.11572	0.115563		0.199139	0.195667	0.152419		0.0459386	0.0379563	0.0486396		0.260916	0.217856	0.24852
0.0466576	0.0351153	0.0553582		0.0342449	0.0374645	0.0347373		0.0997981	0.118288	0.119759		0.193866	0.196478	0.153898		0.0473278	0.0404061	0.0508634		0.287867	0.248882	0.278738
0.0415847	0.0334505	0.0512232		0.0331848	0.0362207	0.0341655		0.103381	0.121158	0.123633		0.19058	0.197438	0.162497		0.0491436	0.0438053	0.0543594		0.309164	0.27681	0.304448
0.0374793	0.03256	0.0496319		0.0322548	0.0353102	0.0342189		0.106579	0.126509	0.128629		0.190279	0.198782	0.173923		0.0517782	0.049099	0.0588447		0.32444	0.30133	0.327829
0.0350209	0.0331038	0.0518109		0.0316843	0.0353925	0.0349867		0.108401	0.135133	0.135991		0.192672	0.202557	0.185436		0.0556911	0.0576718	0.0640765		0.338547	0.323541	0.348496
0.0357568	0.0353752	0.0577282		0.0316674	0.0364247	0.0359346		0.109505	0.144663	0.145034		0.196204	0.210724	0.195464		0.0617034	0.0696216	0.0700572		0.358684	0.343382	0.370623
0.0417398	0.0388405	0.0663685		0.0324047	0.0380604	0.0368887		0.111259	0.151671	0.154084		0.20115	0.221801	0.206063		0.0718719	0.0830949	0.0775965		0.388014	0.366503	0.398811
0.0531633	0.0416659	0.0750665		0.0339796	0.039917	0.0381355		0.115164	0.155652	0.161527		0.209779	0.231077	0.220108		0.0879773	0.0987229	0.0886385		0.400579	0.397372	0.427282
0.0671218	0.0438681	0.0813929		0.036318	0.041911	0.0397019		0.121112	0.157993	0.169216		0.222059	0.237143	0.241786		0.109215	0.11961	0.104487		0.42135	0.437618	0.450848
0.0783531	0.0478352	0.0829927		0.0391869	0.044098	0.0419559		0.128078	0.163588	0.17891		0.238609	0.247378	0.271324		0.140035	0.144865	0.125319		0.45068	0.477448	0.472055
